# Supplementary material for: Calycosin Targets the CYP1B1‐AKT/SP1‐GPX4 Axis to Modulate Ferroptosis in Colorectal Carcinogenesis
Source: Phytother Res. 2026 Jan 6;40(2):721–36. doi: 10.1002/ptr.70172 (PMC12879287; doi:10.1002/ptr.70172)
Supplement: Supplementary file 2 — Table S1: Whole‐genome transcriptome sequencing. [file PTR-40-721-s003.xls]

Supplementary Table 1. whole-genome transcriptome sequencing
gene_id	baseMean	foldchange	log2FoldChange	lfcSE	stat	pvalue	GeneSymbol
ENSG00000244734	3.49693408	0.052076757	-4.263216586	3.920212657	-1.087496256	0.276817552	HBB
ENSG00000164400	1.699156743	0.052827032	-4.242579841	1.792822284	-2.366425205	0.017960803	CSF2
ENSG00000271332	1.662578538	0.053751432	-4.217552992	1.802415536	-2.339944873	0.019286586	ATP5MGP8
ENSG00000222629	1.619605522	0.055295735	-4.176687985	3.861894014	-1.081512846	0.27946905	RNU2-42P
ENSG00000230946	1.615001378	0.055418612	-4.173485604	3.40629481	-1.225227362	0.220489568	HNRNPA1P68
ENSG00000237679	1.567967774	0.057539209	-4.119310794	1.858575994	-2.216380071	0.026665483	VDAC1P11
ENSG00000230661	1.526785425	0.058777661	-4.08858824	1.849961318	-2.210093908	0.027098646	YY1P1
ENSG00000227188	1.511182323	0.059325851	-4.075195308	3.831644106	-1.063563107	0.287526663	MGAT3-AS1
ENSG00000245928	1.390992311	0.064813626	-3.947559031	1.956846002	-2.017306945	0.043663491	SDAD1-AS1
ENSG00000125965	1.384597499	0.065069316	-3.941878795	1.940524035	-2.031347577	0.042219748	GDF5
ENSG00000253618	1.378202687	0.065310381	-3.936543874	1.96232823	-2.006057811	0.04485008	GRPEL2-AS1
ENSG00000167468	1.349809962	0.066404097	-3.912583924	1.955709342	-2.000595815	0.045435965	GPX4
ENSG00000158113	1.337020338	0.066923339	-3.901346752	1.961497441	-1.988963467	0.046705236	LRRC43
ENSG00000215018	1.315022425	0.067874479	-3.880986963	2.13725625	-1.815873489	0.069389781	COL28A1
ENSG00000139780	1.302232801	0.068430547	-3.869215705	2.12285771	-1.822644865	0.068357196	METTL21C
ENSG00000196408	1.300442134	0.068558122	-3.866528609	2.184659881	-1.769853808	0.076751498	NOXO1
ENSG00000213540	1.283591922	0.070083243	-3.834786664	3.941914207	-0.972823472	0.330641045	TXN2P1
ENSG00000266232	1.259803342	0.071851998	-3.798827924	2.218506502	-1.712335718	0.086834818	MIR3178
ENSG00000202119	1.212226181	0.074270284	-3.751071097	2.19972686	-1.705244031	0.088148921	RNU6-302P
ENSG00000189099	1.201227224	0.074870177	-3.73946503	2.051409243	-1.822876173	0.068322147	PRSS48
ENSG00000247699	1.179229311	0.075987668	-3.718090881	2.274000804	-1.635043785	0.102039869	FABP6-AS1
ENSG00000111245	1.177438644	0.076090815	-3.716133877	2.065672702	-1.798994522	0.072019547	MYL2
ENSG00000250582	1.177438644	0.076090815	-3.716133877	2.065672702	-1.798994522	0.072019547	SMAD1-AS2
ENSG00000130701	2.454673874	0.076224244	-3.713606252	1.674397555	-2.21787606	0.026563284	RBBP8NL
ENSG00000162552	1.166439687	0.076664514	-3.705297238	2.101522336	-1.763149111	0.077875344	WNT4
ENSG00000170786	1.16464902	0.076820184	-3.702370769	2.247740589	-1.647152161	0.099526774	SDR16C5
ENSG00000156395	1.16464902	0.076820184	-3.702370769	2.247740589	-1.647152161	0.099526774	SORCS3
ENSG00000233343	1.153650064	0.077368039	-3.69211848	2.1097195	-1.750051834	0.08010937	ATP6V1G1P4
ENSG00000235034	1.149045919	0.07767022	-3.686494639	2.259733979	-1.631384346	0.102809246	C19orf81
ENSG00000207997	1.147255252	0.077742499	-3.685152712	2.146997945	-1.716421164	0.086084986	MIR644A
ENSG00000207525	1.147255252	0.077742499	-3.685152712	2.146997945	-1.716421164	0.086084986	Y_RNA
ENSG00000152822	1.142651107	0.078035088	-3.679733213	2.251008319	-1.634704404	0.102111029	GRM1
ENSG00000270300	4.378830132	0.078923212	-3.663406511	1.253924032	-2.921553792	0.003482901	PHACTR2P1
ENSG00000266278	2.329879717	0.080867764	-3.628291463	1.607858395	-2.256598886	0.02403315	LINC01910
ENSG00000251018	2.287042123	0.081072778	-3.624638614	1.625162535	-2.23032376	0.025725957	HMMR-AS1
ENSG00000229585	1.076433067	0.084040118	-3.572777997	2.367726966	-1.508948476	0.13131195	RPL21P44
ENSG00000214872	1.076433067	0.084040118	-3.572777997	2.367726966	-1.508948476	0.13131195	SMTNL1
ENSG00000166220	1.076433067	0.084040118	-3.572777997	2.367726966	-1.508948476	0.13131195	TBATA
ENSG00000162896	1.065434111	0.084792247	-3.55992383	2.343516228	-1.519052349	0.12874932	PIGR
ENSG00000204709	1.059039299	0.085316987	-3.55102317	2.224055425	-1.59664329	0.110345244	LINC01556
ENSG00000237254	2.217875183	0.0858761	-3.541599514	1.61127869	-2.198005557	0.02794871	TRBV30
ENSG00000176601	1.04164553	0.086501289	-3.531134559	2.209391667	-1.598238381	0.109989935	MAP3K19
ENSG00000251332	1.04164553	0.086501289	-3.531134559	2.209391667	-1.598238381	0.109989935	PSME2P4
ENSG00000251794	1.04164553	0.086501289	-3.531134559	2.209391667	-1.598238381	0.109989935	RNU6-237P
ENSG00000183921	1.04164553	0.086501289	-3.531134559	2.209391667	-1.598238381	0.109989935	SDR42E2
ENSG00000232788	1.030646574	0.087205946	-3.519429689	2.376327687	-1.481037193	0.138596663	ITGA6-AS1
ENSG00000250412	1.030646574	0.087205946	-3.519429689	2.376327687	-1.481037193	0.138596663	KLHL2P1
ENSG00000137707	1.028855906	0.087365025	-3.516800346	2.369291394	-1.484325801	0.137722509	BTG4
ENSG00000168135	1.028855906	0.087365025	-3.516800346	2.369291394	-1.484325801	0.137722509	KCNJ4
ENSG00000046774	1.028855906	0.087365025	-3.516800346	2.369291394	-1.484325801	0.137722509	MAGEC2
ENSG00000152969	1.01785695	0.088159563	-3.503739124	2.20830952	-1.586615958	0.112599651	JAKMIP1
ENSG00000264566	1.01785695	0.088159563	-3.503739124	2.20830952	-1.586615958	0.112599651	MIR23C
ENSG00000100078	1.013252805	0.088469176	-3.498681302	2.427905143	-1.441028828	0.149576539	PLA2G3
ENSG00000239577	1.005067326	0.08911545	-3.488180611	2.401872256	-1.452275658	0.146424973	RN7SL388P
ENSG00000200332	1.005067326	0.08911545	-3.488180611	2.401872256	-1.452275658	0.146424973	Y_RNA
ENSG00000198453	1.005067326	0.08911545	-3.488180611	2.401872256	-1.452275658	0.146424973	ZNF568
ENSG00000275881	2.08627808	0.089216605	-3.486543938	1.756612722	-1.984810821	0.047165523	Metazoa_SRP
ENSG00000227234	1.000463181	0.08940474	-3.483504867	2.244241549	-1.552196941	0.120615108	SPANXB1
ENSG00000186160	0.995859036	0.089824395	-3.476748871	2.646665431	-1.313633688	0.188969506	CYP4Z1
ENSG00000230067	0.994068369	0.089884264	-3.475787632	2.249921609	-1.544848326	0.122382955	HSPD1P6
ENSG00000242244	0.989464225	0.090280302	-3.469444946	2.452634449	-1.414578902	0.157191998	ATP5MC1P3
ENSG00000113212	0.987673557	0.090382336	-3.467815341	2.284384304	-1.518052517	0.12900116	PCDHB7
ENSG00000239272	0.987673557	0.090382336	-3.467815341	2.284384304	-1.518052517	0.12900116	RPL21P10
ENSG00000133328	0.981278746	0.090958381	-3.458649608	2.461393931	-1.405158908	0.15997403	PLAAT2
ENSG00000104888	0.981278746	0.090958381	-3.458649608	2.461393931	-1.405158908	0.15997403	SLC17A7
ENSG00000186118	0.981278746	0.090958381	-3.458649608	2.461393931	-1.405158908	0.15997403	TEX38
ENSG00000061337	0.976674601	0.091279314	-3.453568241	2.423535268	-1.425012579	0.154153565	LZTS1
ENSG00000148826	0.970279789	0.091800643	-3.445351938	2.439075033	-1.412564964	0.157783677	NKX6-2
ENSG00000239948	0.970279789	0.091800643	-3.445351938	2.439075033	-1.412564964	0.157783677	RN7SL368P
ENSG00000187510	2.058428912	0.091810121	-3.445202986	1.764497363	-1.952512403	0.0508774	PLEKHG7
ENSG00000265195	2.088476882	0.092141676	-3.440002355	1.682270444	-2.044856918	0.040868966	MIR4312
ENSG00000267200	0.957490165	0.093012291	-3.426434816	2.695554025	-1.271143069	0.203677756	MIR132
ENSG00000183347	2.009061084	0.093792821	-3.414378682	1.670537089	-2.0438808	0.040965324	GBP6
ENSG00000251526	1.974635773	0.095852993	-3.383032707	1.815854652	-1.863052587	0.062454868	LINC02435
ENSG00000186732	0.916851373	0.098744159	-3.340160781	2.761118201	-1.209713072	0.226389012	MPPED1
ENSG00000200745	0.916851373	0.098744159	-3.340160781	2.761118201	-1.209713072	0.226389012	RNU1-31P
ENSG00000206637	0.916851373	0.098744159	-3.340160781	2.761118201	-1.209713072	0.226389012	SNORA70H
ENSG00000277883	1.947809416	0.098806085	-3.339256297	1.827924331	-1.826802258	0.067729506	NLRP3P1
ENSG00000172568	0.899457605	0.100577131	-3.313625788	2.570643872	-1.289025611	0.197389183	FNDC9
ENSG00000213210	0.899457605	0.100577131	-3.313625788	2.570643872	-1.289025611	0.197389183	RPL32P17
ENSG00000229723	0.893062793	0.101206368	-3.304628024	2.578961372	-1.281379419	0.20006043	LINC01054
ENSG00000207276	0.893062793	0.101206368	-3.304628024	2.578961372	-1.281379419	0.20006043	RNU6-1160P
ENSG00000164318	0.882063836	0.102290139	-3.289261018	2.564066767	-1.282829706	0.199551744	EGFLAM
ENSG00000226102	1.832085621	0.103514092	-3.272100914	1.706742641	-1.917161285	0.055217445	SEPTIN7P3
ENSG00000136267	0.869274212	0.10359705	-3.270945176	2.581521185	-1.26706114	0.205133429	DGKB
ENSG00000213221	0.869274212	0.10359705	-3.270945176	2.581521185	-1.26706114	0.205133429	DNLZ
ENSG00000215179	0.869274212	0.10359705	-3.270945176	2.581521185	-1.26706114	0.205133429	MAPK6P4
ENSG00000168907	1.825690809	0.103821974	-3.267816265	1.719869565	-1.900037265	0.057428229	PLA2G4F
ENSG00000273975	0.858275256	0.10475465	-3.254913806	2.417371376	-1.34646825	0.178151553	Metazoa_SRP
ENSG00000234695	0.858275256	0.10475465	-3.254913806	2.417371376	-1.34646825	0.178151553	TFPI2-DT
ENSG00000273415	0.851880444	0.105417412	-3.245814916	2.425205856	-1.338366765	0.180776907	LINC02725
ENSG00000228089	0.851880444	0.105417412	-3.245814916	2.425205856	-1.338366765	0.180776907	PNKDP1
ENSG00000268564	0.847276299	0.105854078	-3.239851249	2.642346038	-1.226126784	0.220150968	ILVBL-AS1
ENSG00000010361	0.845485632	0.10608627	-3.236690147	2.615621921	-1.237445718	0.215921655	FUZ
ENSG00000263177	0.845485632	0.10608627	-3.236690147	2.615621921	-1.237445718	0.215921655	MTND1P8
ENSG00000257108	0.845485632	0.10608627	-3.236690147	2.615621921	-1.237445718	0.215921655	NHLRC4
ENSG00000254008	1.816347097	0.106125607	-3.236155288	1.826477962	-1.771800895	0.076427614	LINC00051
ENSG00000228807	0.834486675	0.107222373	-3.221322128	2.447180426	-1.316340264	0.188059862	MRPS18CP6
ENSG00000258484	0.834486675	0.107222373	-3.221322128	2.447180426	-1.316340264	0.188059862	SPESP1
ENSG00000187242	0.82988253	0.107799507	-3.213577519	2.899996466	-1.108131529	0.267805016	KRT12
ENSG00000273999	0.82988253	0.107799507	-3.213577519	2.899996466	-1.108131529	0.267805016	RBM17P2
ENSG00000252456	0.828091863	0.107926375	-3.211880625	2.476304857	-1.297045724	0.194615455	RNA5SP434
ENSG00000207713	0.823487719	0.108473316	-3.204587906	2.678093941	-1.196592792	0.231465311	MIR200C
ENSG00000142319	0.823487719	0.108473316	-3.204587906	2.678093941	-1.196592792	0.231465311	SLC6A3
ENSG00000225899	0.821697051	0.108716841	-3.201352649	2.680841274	-1.194159714	0.232415498	FRG2B
ENSG00000283930	0.821697051	0.108716841	-3.201352649	2.680841274	-1.194159714	0.232415498	PLD5P1
ENSG00000159212	0.817092907	0.109197784	-3.19498451	2.658764072	-1.201680339	0.229487402	CLIC6
ENSG00000225496	0.817092907	0.109197784	-3.19498451	2.658764072	-1.201680339	0.229487402	RTRAFP1
ENSG00000138892	0.817092907	0.109197784	-3.19498451	2.658764072	-1.201680339	0.229487402	TTLL8
ENSG00000202251	0.817092907	0.109197784	-3.19498451	2.658764072	-1.201680339	0.229487402	Y_RNA
ENSG00000153347	0.810698095	0.109943489	-3.185165925	2.668893259	-1.193440732	0.232696811	FAM81B
ENSG00000241416	0.810698095	0.109943489	-3.185165925	2.668893259	-1.193440732	0.232696811	KRT8P13
ENSG00000214465	0.810698095	0.109943489	-3.185165925	2.668893259	-1.193440732	0.232696811	SMARCE1P6
ENSG00000230444	0.810698095	0.109943489	-3.185165925	2.668893259	-1.193440732	0.232696811	TFAMP1
ENSG00000201121	0.804303283	0.110719272	-3.175021732	2.708461177	-1.172260381	0.241092533	RNY1P12
ENSG00000256234	0.797908471	0.111645292	-3.163005679	2.958611852	-1.069084367	0.285031655	ITPR2-AS1
ENSG00000227300	0.797908471	0.111645292	-3.163005679	2.958611852	-1.069084367	0.285031655	KRT16P2
ENSG00000213417	0.797908471	0.111645292	-3.163005679	2.958611852	-1.069084367	0.285031655	KRTAP2-4
ENSG00000229314	0.797908471	0.111645292	-3.163005679	2.958611852	-1.069084367	0.285031655	ORM1
ENSG00000288867	0.797908471	0.111645292	-3.163005679	2.958611852	-1.069084367	0.285031655	PPIAL4C
ENSG00000270343	1.700896652	0.112818941	-3.14791879	1.870635209	-1.682807409	0.09241238	UNGP3
ENSG00000269985	1.728131144	0.113316809	-3.141566216	1.868093213	-1.681696713	0.092627666	FARS2-AS1
ENSG00000221518	1.644111201	0.116144351	-3.106009106	1.816841455	-1.7095653	0.087346287	RNU6ATAC16P
ENSG00000248925	1.618531954	0.117736195	-3.08637019	1.823458877	-1.692591058	0.090533334	PDCD6-DT
ENSG00000232307	0.733481099	0.123369938	-3.018937202	3.102942757	-0.972927134	0.330589518	DAOA-AS1
ENSG00000134398	0.733481099	0.123369938	-3.018937202	3.102942757	-0.972927134	0.330589518	ERN2
ENSG00000236819	0.733481099	0.123369938	-3.018937202	3.102942757	-0.972927134	0.330589518	LINC01563
ENSG00000264540	0.733481099	0.123369938	-3.018937202	3.102942757	-0.972927134	0.330589518	RN7SL405P
ENSG00000226247	0.733481099	0.123369938	-3.018937202	3.102942757	-0.972927134	0.330589518	SUPT4H1P1
ENSG00000109424	0.733481099	0.123369938	-3.018937202	3.102942757	-0.972927134	0.330589518	UCP1
ENSG00000108947	5.864828703	0.125518427	-2.994028917	0.970011729	-3.086590427	0.002024664	EFNB3
ENSG00000234146	1.584152551	0.125616469	-2.992902473	1.840932602	-1.62575342	0.104002121	AKAP8P1
ENSG00000200351	1.543105625	0.125783977	-2.990979934	1.934467062	-1.546151905	0.122067886	Y_RNA
ENSG00000175699	0.71608733	0.126193757	-2.986287553	2.884510774	-1.035283896	0.300536348	CCDC197
ENSG00000254527	0.71608733	0.126193757	-2.986287553	2.884510774	-1.035283896	0.300536348	ENPP7P12
ENSG00000220418	0.71608733	0.126193757	-2.986287553	2.884510774	-1.035283896	0.300536348	TUBB3P1
ENSG00000265418	5.709055786	0.126846442	-2.978845046	0.965652716	-3.08479953	0.002036894	MIR4261
ENSG00000207756	1.541677185	0.127052043	-2.976508519	1.938420634	-1.535532828	0.124653	MIR580
ENSG00000226982	0.709692518	0.127194016	-2.974897298	2.89717575	-1.02682666	0.304502094	CENPCP1
ENSG00000173432	0.709692518	0.127194016	-2.974897298	2.89717575	-1.02682666	0.304502094	SAA1
ENSG00000282133	0.709692518	0.127194016	-2.974897298	2.89717575	-1.02682666	0.304502094	TRBJ1-3
ENSG00000269001	0.709692518	0.127194016	-2.974897298	2.89717575	-1.02682666	0.304502094	ZNF818P
ENSG00000207973	1.555759826	0.127603507	-2.970260115	1.836685832	-1.617184639	0.105838431	MIR589
ENSG00000196166	1.549365014	0.128086063	-2.964814586	1.814159826	-1.634263169	0.102203604	C8orf86
ENSG00000075884	1.508318088	0.128337934	-2.961980434	1.967611101	-1.505368836	0.132229277	ARHGAP15
ENSG00000124159	1.522492749	0.128551114	-2.959585978	1.823448098	-1.623071138	0.104574199	MATN4
ENSG00000230125	0.698693561	0.128909535	-2.955569118	2.900158245	-1.019106155	0.308152572	EEF1A1P39
ENSG00000270751	0.698693561	0.128909535	-2.955569118	2.900158245	-1.019106155	0.308152572	FBXW7-AS1
ENSG00000180481	0.698693561	0.128909535	-2.955569118	2.900158245	-1.019106155	0.308152572	GLIPR1L2
ENSG00000234523	0.698693561	0.128909535	-2.955569118	2.900158245	-1.019106155	0.308152572	NDUFB1P2
ENSG00000199630	0.698693561	0.128909535	-2.955569118	2.900158245	-1.019106155	0.308152572	Y_RNA
ENSG00000202100	0.698693561	0.128909535	-2.955569118	2.900158245	-1.019106155	0.308152572	Y_RNA
ENSG00000274997	0.69229875	0.130025362	-2.943135042	2.714082483	-1.084394104	0.278190097	H2AC12
ENSG00000233297	2.798434961	0.13020773	-2.941112997	1.46665287	-2.005323179	0.044928508	RASA4DP
ENSG00000232928	1.498704169	0.1302885	-2.940218347	1.838519697	-1.599231356	0.109769206	DDX3P1
ENSG00000238731	0.685903938	0.131014785	-2.932198467	2.928129671	-1.001389554	0.316638512	RNU7-90P
ENSG00000224019	0.685903938	0.131014785	-2.932198467	2.928129671	-1.001389554	0.316638512	RPL21P32
ENSG00000170290	0.685903938	0.131014785	-2.932198467	2.928129671	-1.001389554	0.316638512	SLN
ENSG00000178172	0.685903938	0.131014785	-2.932198467	2.928129671	-1.001389554	0.316638512	SPINK6
ENSG00000223188	0.685903938	0.131014785	-2.932198467	2.928129671	-1.001389554	0.316638512	Y_RNA
ENSG00000233818	1.508182665	0.131094856	-2.931317015	1.850843932	-1.583773199	0.11324534	CLDN14-AS1
ENSG00000174450	1.487705212	0.131102667	-2.931231062	1.858830013	-1.576922603	0.114813335	GOLGA6L2
ENSG00000188242	1.467135739	0.131573201	-2.92606243	2.019391054	-1.448982565	0.147342452	PP7080
ENSG00000214424	0.681299793	0.131734138	-2.924298833	2.958611913	-0.988402304	0.322955659	FAM149B1P1
ENSG00000065325	0.681299793	0.131734138	-2.924298833	2.958611913	-0.988402304	0.322955659	GLP2R
ENSG00000228718	0.681299793	0.131734138	-2.924298833	2.958611913	-0.988402304	0.322955659	LINC02521
ENSG00000274115	0.681299793	0.131734138	-2.924298833	2.958611913	-0.988402304	0.322955659	MIR6081
ENSG00000230865	0.681299793	0.131734138	-2.924298833	2.958611913	-0.988402304	0.322955659	TSEN15P1
ENSG00000271886	0.674904981	0.132820849	-2.91244647	2.747648287	-1.059977903	0.289154652	MIR98
ENSG00000250651	0.674904981	0.132820849	-2.91244647	2.747648287	-1.059977903	0.289154652	PABPC1P7
ENSG00000204195	1.463916631	0.133085829	-2.909571134	1.96241563	-1.482647758	0.138168021	AWAT1
ENSG00000188581	2.63071119	0.133563775	-2.904399315	1.486278745	-1.954141729	0.050684458	KRTAP1-1
ENSG00000225442	0.668510169	0.133905071	-2.9007175	2.760419818	-1.050824763	0.29333908	MPRIP-AS1
ENSG00000251935	0.668510169	0.133905071	-2.9007175	2.760419818	-1.050824763	0.29333908	RN7SKP179
ENSG00000249973	0.663906024	0.134767909	-2.891451096	3.275062345	-0.882869024	0.377307042	CHCHD2P7
ENSG00000236799	0.663906024	0.134767909	-2.891451096	3.275062345	-0.882869024	0.377307042	LINC02626
ENSG00000207729	0.663906024	0.134767909	-2.891451096	3.275062345	-0.882869024	0.377307042	MIR556
ENSG00000278038	0.663906024	0.134767909	-2.891451096	3.275062345	-0.882869024	0.377307042	MIR6076
ENSG00000283474	0.663906024	0.134767909	-2.891451096	3.275062345	-0.882869024	0.377307042	MIR6828
ENSG00000255352	0.663906024	0.134767909	-2.891451096	3.275062345	-0.882869024	0.377307042	PPP1R10P1
ENSG00000242229	0.663906024	0.134767909	-2.891451096	3.275062345	-0.882869024	0.377307042	RPS3AP14
ENSG00000280515	0.663906024	0.134767909	-2.891451096	3.275062345	-0.882869024	0.377307042	SALRNA2
ENSG00000275140	0.663906024	0.134767909	-2.891451096	3.275062345	-0.882869024	0.377307042	SEC22B3P
ENSG00000272081	0.662115357	0.13507898	-2.888124899	3.00324048	-0.961669543	0.336215626	FCHO2-DT
ENSG00000201944	0.662115357	0.13507898	-2.888124899	3.00324048	-0.961669543	0.336215626	SNORA72
ENSG00000145934	0.662115357	0.13507898	-2.888124899	3.00324048	-0.961669543	0.336215626	TENM2
ENSG00000236229	0.662115357	0.13507898	-2.888124899	3.00324048	-0.961669543	0.336215626	VEZF1P1
ENSG00000242428	0.657511212	0.135852284	-2.879889272	3.014902953	-0.955217902	0.339467515	CFAP20DC-AS1
ENSG00000214851	0.657511212	0.135852284	-2.879889272	3.014902953	-0.955217902	0.339467515	LINC00612
ENSG00000254012	0.657511212	0.135852284	-2.879889272	3.014902953	-0.955217902	0.339467515	RPL10P8
ENSG00000211768	0.657511212	0.135852284	-2.879889272	3.014902953	-0.955217902	0.339467515	TRBJ2-4
ENSG00000251435	0.651116401	0.137010989	-2.867636483	3.009748087	-0.952782891	0.340700085	C1GALT1P2
ENSG00000215284	0.651116401	0.137010989	-2.867636483	3.009748087	-0.952782891	0.340700085	CHMP5P1
ENSG00000228612	0.651116401	0.137010989	-2.867636483	3.009748087	-0.952782891	0.340700085	HK2P1
ENSG00000254699	0.651116401	0.137010989	-2.867636483	3.009748087	-0.952782891	0.340700085	LINC02695
ENSG00000265396	0.651116401	0.137010989	-2.867636483	3.009748087	-0.952782891	0.340700085	MIR3128
ENSG00000252222	0.651116401	0.137010989	-2.867636483	3.009748087	-0.952782891	0.340700085	RNU7-13P
ENSG00000215893	0.651116401	0.137010989	-2.867636483	3.009748087	-0.952782891	0.340700085	RPL23AP17
ENSG00000266052	0.644721589	0.138212761	-2.855037271	3.046285484	-0.937219209	0.348645811	MIR4500
ENSG00000144642	0.644721589	0.138212761	-2.855037271	3.046285484	-0.937219209	0.348645811	RBMS3
ENSG00000266467	0.644721589	0.138212761	-2.855037271	3.046285484	-0.937219209	0.348645811	RN7SL220P
ENSG00000242889	0.644721589	0.138212761	-2.855037271	3.046285484	-0.937219209	0.348645811	RN7SL449P
ENSG00000201294	0.644721589	0.138212761	-2.855037271	3.046285484	-0.937219209	0.348645811	RNU6-1019P
ENSG00000242602	0.644721589	0.138212761	-2.855037271	3.046285484	-0.937219209	0.348645811	RPL35AP13
ENSG00000236297	0.638326777	0.139611037	-2.840515093	3.347025826	-0.848668412	0.396065828	EEF1A1P23
ENSG00000228358	0.638326777	0.139611037	-2.840515093	3.347025826	-0.848668412	0.396065828	LINC02263
ENSG00000221953	0.638326777	0.139611037	-2.840515093	3.347025826	-0.848668412	0.396065828	LINC02897
ENSG00000229023	0.638326777	0.139611037	-2.840515093	3.347025826	-0.848668412	0.396065828	RAB1AP1
ENSG00000199299	0.638326777	0.139611037	-2.840515093	3.347025826	-0.848668412	0.396065828	RNA5SP430
ENSG00000207128	0.638326777	0.139611037	-2.840515093	3.347025826	-0.848668412	0.396065828	RNU6-729P
ENSG00000270874	0.638326777	0.139611037	-2.840515093	3.347025826	-0.848668412	0.396065828	RPAP2P1
ENSG00000242058	0.638326777	0.139611037	-2.840515093	3.347025826	-0.848668412	0.396065828	RPS4XP19
ENSG00000268104	0.638326777	0.139611037	-2.840515093	3.347025826	-0.848668412	0.396065828	SLC6A14
ENSG00000239510	1.394522887	0.141306053	-2.823104828	2.024116355	-1.394734458	0.16309593	RPL9P5
ENSG00000231259	3.88300275	0.14143806	-2.821757703	1.151989814	-2.449464109	0.014306897	ANAPC1P2
ENSG00000200985	1.404093404	0.142076227	-2.815262922	1.942968038	-1.448949683	0.147351635	RNA5SP493
ENSG00000117983	2.714595711	0.142564047	-2.810317902	1.428744212	-1.966984628	0.049184983	MUC5B
ENSG00000185710	2.615110594	0.146618905	-2.769856957	1.46870547	-1.885917233	0.059306109	SMG1P4
ENSG00000237025	1.361390595	0.14797329	-2.756591313	2.070905244	-1.331104512	0.183154625	PARD6BP1
ENSG00000230595	1.361390595	0.14797329	-2.756591313	2.070905244	-1.331104512	0.183154625	RSL24D1P2
ENSG00000111341	1.323157146	0.148172822	-2.754647248	1.92066537	-1.434215086	0.151510893	MGP
ENSG00000231588	1.310367522	0.149536904	-2.741426529	2.064061056	-1.328171238	0.184121544	SHQ1P1
ENSG00000199476	2.471086094	0.150063694	-2.736353115	1.486360674	-1.840975184	0.065625195	Y_RNA
ENSG00000186510	1.317124561	0.150439118	-2.732748338	2.09420464	-1.304909886	0.191923535	CLCNKA
ENSG00000233117	1.331207202	0.151074638	-2.726666606	2.05055812	-1.32971925	0.18361079	LINC00702
ENSG00000228124	1.331207202	0.151074638	-2.726666606	2.05055812	-1.32971925	0.18361079	MDN1-AS1
ENSG00000173253	1.310729749	0.151089161	-2.726527929	2.062821886	-1.321746656	0.186252527	DMRT2
ENSG00000255398	1.286578942	0.152080327	-2.717094554	2.111336617	-1.286907323	0.198126592	HCAR3
ENSG00000055955	1.275579985	0.153191182	-2.706594836	2.082175935	-1.299887675	0.19363947	ITIH4
ENSG00000124253	1.275579985	0.153191182	-2.706594836	2.082175935	-1.299887675	0.19363947	PCK1
ENSG00000248415	1.282382932	0.159330534	-2.649905321	3.947760996	-0.671242591	0.502066	GAPDHP61
ENSG00000179031	1.261905478	0.159330534	-2.649905321	3.947760996	-0.671242591	0.502066	NSA2P3
ENSG00000228834	1.228546381	0.163255643	-2.614795233	2.153910776	-1.21397565	0.224757023	ATP5MFP2
ENSG00000207256	2.21514637	0.163382387	-2.61367563	1.577932874	-1.656392153	0.097642429	RNU6-880P
ENSG00000283463	1.238116898	0.164091139	-2.607430763	2.147008536	-1.214448252	0.224576599	HSFX4
ENSG00000111452	0.550110824	0.164372784	-2.604956648	3.6600369	-0.711729614	0.476632226	ADGRD1
ENSG00000167311	0.550110824	0.164372784	-2.604956648	3.6600369	-0.711729614	0.476632226	ART5
ENSG00000246228	0.550110824	0.164372784	-2.604956648	3.6600369	-0.711729614	0.476632226	CASC8
ENSG00000233681	0.550110824	0.164372784	-2.604956648	3.6600369	-0.711729614	0.476632226	CEACAMP1
ENSG00000258546	0.550110824	0.164372784	-2.604956648	3.6600369	-0.711729614	0.476632226	CENPUP2
ENSG00000224566	0.550110824	0.164372784	-2.604956648	3.6600369	-0.711729614	0.476632226	CIAO2AP2
ENSG00000242412	0.550110824	0.164372784	-2.604956648	3.6600369	-0.711729614	0.476632226	DBIL5P2
ENSG00000282757	0.550110824	0.164372784	-2.604956648	3.6600369	-0.711729614	0.476632226	DUXB
ENSG00000164330	0.550110824	0.164372784	-2.604956648	3.6600369	-0.711729614	0.476632226	EBF1
ENSG00000228887	0.550110824	0.164372784	-2.604956648	3.6600369	-0.711729614	0.476632226	EEF1DP1
ENSG00000239959	0.550110824	0.164372784	-2.604956648	3.6600369	-0.711729614	0.476632226	ENPP7P2
ENSG00000220377	0.550110824	0.164372784	-2.604956648	3.6600369	-0.711729614	0.476632226	GSTA8P
ENSG00000215005	0.550110824	0.164372784	-2.604956648	3.6600369	-0.711729614	0.476632226	HSPD1P7
ENSG00000213022	0.550110824	0.164372784	-2.604956648	3.6600369	-0.711729614	0.476632226	KLK9
ENSG00000254338	0.550110824	0.164372784	-2.604956648	3.6600369	-0.711729614	0.476632226	MAFA-AS1
ENSG00000248117	0.550110824	0.164372784	-2.604956648	3.6600369	-0.711729614	0.476632226	MICOS10P4
ENSG00000251353	0.550110824	0.164372784	-2.604956648	3.6600369	-0.711729614	0.476632226	MTND3P5
ENSG00000128617	0.550110824	0.164372784	-2.604956648	3.6600369	-0.711729614	0.476632226	OPN1SW
ENSG00000223305	0.550110824	0.164372784	-2.604956648	3.6600369	-0.711729614	0.476632226	RN7SKP30
ENSG00000266627	0.550110824	0.164372784	-2.604956648	3.6600369	-0.711729614	0.476632226	RN7SL202P
ENSG00000239958	0.550110824	0.164372784	-2.604956648	3.6600369	-0.711729614	0.476632226	RN7SL51P
ENSG00000212289	0.550110824	0.164372784	-2.604956648	3.6600369	-0.711729614	0.476632226	RNA5SP339
ENSG00000199381	0.550110824	0.164372784	-2.604956648	3.6600369	-0.711729614	0.476632226	RNU6-79P
ENSG00000275291	0.550110824	0.164372784	-2.604956648	3.6600369	-0.711729614	0.476632226	RNVU1-26
ENSG00000185631	0.550110824	0.164372784	-2.604956648	3.6600369	-0.711729614	0.476632226	RPL14P6
ENSG00000234707	0.550110824	0.164372784	-2.604956648	3.6600369	-0.711729614	0.476632226	SEC61G-DT
ENSG00000177710	0.550110824	0.164372784	-2.604956648	3.6600369	-0.711729614	0.476632226	SLC35G5
ENSG00000239128	0.550110824	0.164372784	-2.604956648	3.6600369	-0.711729614	0.476632226	SNORD13P3
ENSG00000215317	0.550110824	0.164372784	-2.604956648	3.6600369	-0.711729614	0.476632226	THUMPD1P1
ENSG00000241985	0.550110824	0.164372784	-2.604956648	3.6600369	-0.711729614	0.476632226	WWTR1-IT1
ENSG00000239152	1.204757801	0.166479961	-2.586579566	2.045471219	-1.264539702	0.20603638	RNA5SP310
ENSG00000188389	1.241200583	0.16652439	-2.586194595	2.024223146	-1.27762327	0.201382292	PDCD1
ENSG00000283703	1.193758844	0.167703223	-2.57601768	2.134502874	-1.206846668	0.2274912	VSIG10L2
ENSG00000091138	1.209724173	0.167717646	-2.575893609	2.123377966	-1.213111208	0.225087306	SLC26A3
ENSG00000240373	3.326405094	0.168395056	-2.57007831	1.202619049	-2.137067688	0.032592487	SEC62-AS1
ENSG00000276600	1.187364032	0.168681245	-2.567628522	2.028438713	-1.265815184	0.205579258	RAB7B
ENSG00000167800	1.223806814	0.168710628	-2.567377239	2.006802631	-1.27933719	0.200778342	TBX10
ENSG00000174332	0.532717055	0.169354645	-2.561880535	3.40495923	-0.752396831	0.451812452	GLIS1
ENSG00000225083	0.532717055	0.169354645	-2.561880535	3.40495923	-0.752396831	0.451812452	GRTP1-AS1
ENSG00000176774	0.532717055	0.169354645	-2.561880535	3.40495923	-0.752396831	0.451812452	MAGEB18
ENSG00000235963	0.532717055	0.169354645	-2.561880535	3.40495923	-0.752396831	0.451812452	MCCD1P1
ENSG00000265442	0.532717055	0.169354645	-2.561880535	3.40495923	-0.752396831	0.451812452	MIR3941
ENSG00000265929	0.532717055	0.169354645	-2.561880535	3.40495923	-0.752396831	0.451812452	MIR5195
ENSG00000212024	0.532717055	0.169354645	-2.561880535	3.40495923	-0.752396831	0.451812452	MIR550A3
ENSG00000250120	0.532717055	0.169354645	-2.561880535	3.40495923	-0.752396831	0.451812452	PCDHA10
ENSG00000239726	0.532717055	0.169354645	-2.561880535	3.40495923	-0.752396831	0.451812452	RN7SL688P
ENSG00000201725	0.532717055	0.169354645	-2.561880535	3.40495923	-0.752396831	0.451812452	RNU6-304P
ENSG00000258613	0.532717055	0.169354645	-2.561880535	3.40495923	-0.752396831	0.451812452	RPL21P7
ENSG00000239930	0.532717055	0.169354645	-2.561880535	3.40495923	-0.752396831	0.451812452	RSPH1-DT
ENSG00000201371	0.532717055	0.169354645	-2.561880535	3.40495923	-0.752396831	0.451812452	Y_RNA
ENSG00000235413	1.18096922	0.169510005	-2.560557664	2.031853241	-1.260207978	0.207594346	KRT18P63
ENSG00000162398	1.174574408	0.170272686	-2.554081069	2.146551356	-1.189853232	0.234104083	LEXM
ENSG00000230155	1.21101719	0.170288468	-2.553947352	2.120789457	-1.204243704	0.228495398	CEP250-AS1
ENSG00000268034	2.251589152	0.170295374	-2.553888849	1.525202981	-1.674458338	0.094040556	TPM3P5
ENSG00000172350	0.526322243	0.171182931	-2.546389236	3.428346842	-0.742745514	0.457635769	ABCG4
ENSG00000164692	0.526322243	0.171182931	-2.546389236	3.428346842	-0.742745514	0.457635769	COL1A2
ENSG00000127377	0.526322243	0.171182931	-2.546389236	3.428346842	-0.742745514	0.457635769	CRYGN
ENSG00000204658	0.526322243	0.171182931	-2.546389236	3.428346842	-0.742745514	0.457635769	CST9LP2
ENSG00000260282	0.526322243	0.171182931	-2.546389236	3.428346842	-0.742745514	0.457635769	EIF4EBP2P2
ENSG00000283632	0.526322243	0.171182931	-2.546389236	3.428346842	-0.742745514	0.457635769	EXOC3L2
ENSG00000164604	0.526322243	0.171182931	-2.546389236	3.428346842	-0.742745514	0.457635769	GPR85
ENSG00000253516	0.526322243	0.171182931	-2.546389236	3.428346842	-0.742745514	0.457635769	HMGB1P41
ENSG00000274686	0.526322243	0.171182931	-2.546389236	3.428346842	-0.742745514	0.457635769	Metazoa_SRP
ENSG00000202259	0.526322243	0.171182931	-2.546389236	3.428346842	-0.742745514	0.457635769	RNU6-1318P
ENSG00000202237	0.526322243	0.171182931	-2.546389236	3.428346842	-0.742745514	0.457635769	RNU6-53P
ENSG00000272666	1.163575452	0.171738294	-2.541716325	2.022854548	-1.256499795	0.20893482	KLHDC7B-DT
ENSG00000105427	1.193623422	0.172591571	-2.534566086	2.02224301	-1.253343972	0.210080552	CNFN
ENSG00000261514	1.15718064	0.172594561	-2.534541093	2.044960047	-1.239408612	0.215194214	LINC01976
ENSG00000207344	1.18722861	0.173500012	-2.526992335	2.143792996	-1.178748293	0.238498419	SNORA22C
ENSG00000264425	1.166751156	0.173505188	-2.526949297	2.158636704	-1.170622779	0.241750437	MIR4653
ENSG00000233419	1.150785828	0.173509239	-2.526915609	2.170565107	-1.164174067	0.244353477	IFITM3P7
ENSG00000234883	1.162147012	0.174013165	-2.522731636	2.040934678	-1.236066819	0.216433727	MIR155HG
ENSG00000187581	1.146181683	0.174020637	-2.522669692	2.051243847	-1.22982438	0.218762877	COX8C
ENSG00000275597	0.515323287	0.174338621	-2.520035895	3.469891373	-0.726257863	0.467680705	ANAPC1P5
ENSG00000198547	0.515323287	0.174338621	-2.520035895	3.469891373	-0.726257863	0.467680705	C20orf203
ENSG00000175264	0.515323287	0.174338621	-2.520035895	3.469891373	-0.726257863	0.467680705	CHST1
ENSG00000237775	0.515323287	0.174338621	-2.520035895	3.469891373	-0.726257863	0.467680705	DDR1-DT
ENSG00000152591	0.515323287	0.174338621	-2.520035895	3.469891373	-0.726257863	0.467680705	DSPP
ENSG00000278705	0.515323287	0.174338621	-2.520035895	3.469891373	-0.726257863	0.467680705	H4C2
ENSG00000010282	0.515323287	0.174338621	-2.520035895	3.469891373	-0.726257863	0.467680705	HHATL
ENSG00000266619	0.515323287	0.174338621	-2.520035895	3.469891373	-0.726257863	0.467680705	MIR4642
ENSG00000207701	0.515323287	0.174338621	-2.520035895	3.469891373	-0.726257863	0.467680705	MIR597
ENSG00000251163	0.515323287	0.174338621	-2.520035895	3.469891373	-0.726257863	0.467680705	PRELID3BP4
ENSG00000223336	0.515323287	0.174338621	-2.520035895	3.469891373	-0.726257863	0.467680705	RNU2-6P
ENSG00000207012	0.515323287	0.174338621	-2.520035895	3.469891373	-0.726257863	0.467680705	RNU6-72P
ENSG00000274529	0.515323287	0.174338621	-2.520035895	3.469891373	-0.726257863	0.467680705	SEBOX
ENSG00000224751	0.515323287	0.174338621	-2.520035895	3.469891373	-0.726257863	0.467680705	SHMT1P1
ENSG00000207031	0.515323287	0.174338621	-2.520035895	3.469891373	-0.726257863	0.467680705	SNORD59A
ENSG00000265646	0.515323287	0.174338621	-2.520035895	3.469891373	-0.726257863	0.467680705	TUFMP1
ENSG00000101892	1.17802032	0.174800886	-2.516215601	2.332236433	-1.078885299	0.280638863	ATP1B4
ENSG00000224995	1.141577538	0.17481958	-2.516061317	2.363642259	-1.064484825	0.287109125	LINC01526
ENSG00000238728	1.141577538	0.17481958	-2.516061317	2.363642259	-1.064484825	0.287109125	MIR1972-1
ENSG00000246662	1.176229653	0.174879319	-2.515568408	2.031559721	-1.238244873	0.215625278	CIBAR1-DT
ENSG00000252148	1.151148055	0.175636074	-2.509338904	2.201132268	-1.140021861	0.254277194	RNU6-1206P
ENSG00000235214	1.169834841	0.175799681	-2.50799564	2.061535749	-1.21656665	0.223769138	FAM83C-AS1
ENSG00000158428	1.133392059	0.175830564	-2.50774222	2.085355119	-1.202549243	0.229150799	CATIP
ENSG00000221230	2.169224454	0.175887902	-2.507271838	1.514675475	-1.655319493	0.097859707	MIR548L
ENSG00000259165	4.334867574	0.176006934	-2.506295828	1.055242137	-2.37509074	0.017544637	DDX18P1
ENSG00000182218	2.15652685	0.176279692	-2.504061811	1.585404222	-1.579446917	0.114233583	HHIPL1
ENSG00000135973	0.508928475	0.176296848	-2.503921414	3.22257944	-0.776992921	0.437162947	GPR45
ENSG00000171126	0.508928475	0.176296848	-2.503921414	3.22257944	-0.776992921	0.437162947	KCNG3
ENSG00000207874	0.508928475	0.176296848	-2.503921414	3.22257944	-0.776992921	0.437162947	MIR610
ENSG00000254213	0.508928475	0.176296848	-2.503921414	3.22257944	-0.776992921	0.437162947	PRXL2AP2
ENSG00000226948	0.508928475	0.176296848	-2.503921414	3.22257944	-0.776992921	0.437162947	RPS4XP2
ENSG00000248697	0.508928475	0.176296848	-2.503921414	3.22257944	-0.776992921	0.437162947	TOX4P1
ENSG00000176239	1.128787915	0.176549225	-2.501857603	2.185673305	-1.144662195	0.252349118	OR51B6
ENSG00000212296	1.158835885	0.177434974	-2.49463769	2.153635415	-1.158337977	0.246726139	SNORD72
ENSG00000127533	1.122393103	0.177479794	-2.494273308	2.181709969	-1.143265303	0.252928456	F2RL3
ENSG00000226065	3.241364846	0.177793679	-2.49172406	1.198855501	-2.078419008	0.037670784	ZBTB45P2
ENSG00000238082	3.162311275	0.178258787	-2.4879549	1.222767773	-2.03469126	0.041881948	NUDCP2
ENSG00000244203	0.502533663	0.178274582	-2.487827072	3.52038165	-0.706692433	0.479757633	FOXP1-AS1
ENSG00000266104	0.502533663	0.178274582	-2.487827072	3.52038165	-0.706692433	0.479757633	MIR4326
ENSG00000188937	0.502533663	0.178274582	-2.487827072	3.52038165	-0.706692433	0.479757633	NYX
ENSG00000234527	0.502533663	0.178274582	-2.487827072	3.52038165	-0.706692433	0.479757633	PCDH9-AS1
ENSG00000202360	0.502533663	0.178274582	-2.487827072	3.52038165	-0.706692433	0.479757633	RN7SKP249
ENSG00000222790	0.502533663	0.178274582	-2.487827072	3.52038165	-0.706692433	0.479757633	RNU4-14P
ENSG00000289740	0.502533663	0.178274582	-2.487827072	3.52038165	-0.706692433	0.479757633	TALAM1
ENSG00000223080	0.502533663	0.178274582	-2.487827072	3.52038165	-0.706692433	0.479757633	Y_RNA
ENSG00000237886	1.152441073	0.178394906	-2.486853672	2.166342754	-1.147950234	0.250989109	NALT1
ENSG00000234835	1.115998291	0.178446798	-2.486434082	2.194710486	-1.13292122	0.257247338	PHB1P13
ENSG00000266835	2.121739313	0.178842495	-2.48323852	1.590518031	-1.56127656	0.118458512	GAPLINC
ENSG00000230449	1.109603479	0.179475589	-2.478140461	2.231852897	-1.110351164	0.266847734	RPL7P4
ENSG00000219986	0.497929518	0.179726132	-2.476127908	3.884723233	-0.637401369	0.523863437	BTF3P7
ENSG00000121594	0.497929518	0.179726132	-2.476127908	3.884723233	-0.637401369	0.523863437	CD80
ENSG00000228615	0.497929518	0.179726132	-2.476127908	3.884723233	-0.637401369	0.523863437	CENPNP2
ENSG00000100884	0.497929518	0.179726132	-2.476127908	3.884723233	-0.637401369	0.523863437	CPNE6
ENSG00000237732	0.497929518	0.179726132	-2.476127908	3.884723233	-0.637401369	0.523863437	CT75
ENSG00000123576	0.497929518	0.179726132	-2.476127908	3.884723233	-0.637401369	0.523863437	ESX1
ENSG00000198643	0.497929518	0.179726132	-2.476127908	3.884723233	-0.637401369	0.523863437	FAM3D
ENSG00000168621	0.497929518	0.179726132	-2.476127908	3.884723233	-0.637401369	0.523863437	GDNF
ENSG00000156049	0.497929518	0.179726132	-2.476127908	3.884723233	-0.637401369	0.523863437	GNA14
ENSG00000229835	0.497929518	0.179726132	-2.476127908	3.884723233	-0.637401369	0.523863437	KHSRPP1
ENSG00000279920	0.497929518	0.179726132	-2.476127908	3.884723233	-0.637401369	0.523863437	LINC01651
ENSG00000207716	0.497929518	0.179726132	-2.476127908	3.884723233	-0.637401369	0.523863437	MIR572
ENSG00000237628	0.497929518	0.179726132	-2.476127908	3.884723233	-0.637401369	0.523863437	MTCO2P19
ENSG00000234099	0.497929518	0.179726132	-2.476127908	3.884723233	-0.637401369	0.523863437	MTND4P11
ENSG00000258629	0.497929518	0.179726132	-2.476127908	3.884723233	-0.637401369	0.523863437	NCOA4P1
ENSG00000137634	0.497929518	0.179726132	-2.476127908	3.884723233	-0.637401369	0.523863437	NXPE4
ENSG00000236719	0.497929518	0.179726132	-2.476127908	3.884723233	-0.637401369	0.523863437	OVAAL
ENSG00000252269	0.497929518	0.179726132	-2.476127908	3.884723233	-0.637401369	0.523863437	RNU4ATAC12P
ENSG00000207089	0.497929518	0.179726132	-2.476127908	3.884723233	-0.637401369	0.523863437	RNU6-921P
ENSG00000227032	0.497929518	0.179726132	-2.476127908	3.884723233	-0.637401369	0.523863437	RPS2P36
ENSG00000235064	0.497929518	0.179726132	-2.476127908	3.884723233	-0.637401369	0.523863437	SLC25A5P2
ENSG00000206650	0.497929518	0.179726132	-2.476127908	3.884723233	-0.637401369	0.523863437	SNORA70G
ENSG00000186743	0.497929518	0.179726132	-2.476127908	3.884723233	-0.637401369	0.523863437	TPI1P3
ENSG00000275743	0.497929518	0.179726132	-2.476127908	3.884723233	-0.637401369	0.523863437	TRBV14
ENSG00000206645	0.497929518	0.179726132	-2.476127908	3.884723233	-0.637401369	0.523863437	Y_RNA
ENSG00000207195	0.497929518	0.179726132	-2.476127908	3.884723233	-0.637401369	0.523863437	Y_RNA
ENSG00000099958	1.103208667	0.180760703	-2.467847025	2.395466352	-1.030215692	0.302908765	DERL3
ENSG00000136274	2.01259166	0.181604598	-2.461127361	1.620187526	-1.519038581	0.128752785	NACAD
ENSG00000232460	0.491534706	0.181719029	-2.460218593	3.565827404	-0.689943263	0.490229868	BMPR1AP2
ENSG00000130643	0.491534706	0.181719029	-2.460218593	3.565827404	-0.689943263	0.490229868	CALY
ENSG00000189186	0.491534706	0.181719029	-2.460218593	3.565827404	-0.689943263	0.490229868	DCAF8L2
ENSG00000124493	0.491534706	0.181719029	-2.460218593	3.565827404	-0.689943263	0.490229868	GRM4
ENSG00000211978	0.491534706	0.181719029	-2.460218593	3.565827404	-0.689943263	0.490229868	IGHV5-78
ENSG00000204572	0.491534706	0.181719029	-2.460218593	3.565827404	-0.689943263	0.490229868	KRTAP5-10
ENSG00000235514	0.491534706	0.181719029	-2.460218593	3.565827404	-0.689943263	0.490229868	LLPHP2
ENSG00000265376	0.491534706	0.181719029	-2.460218593	3.565827404	-0.689943263	0.490229868	MIR466
ENSG00000213781	0.491534706	0.181719029	-2.460218593	3.565827404	-0.689943263	0.490229868	PSMC1P2
ENSG00000207327	0.491534706	0.181719029	-2.460218593	3.565827404	-0.689943263	0.490229868	RNU6-883P
ENSG00000243824	0.491534706	0.181719029	-2.460218593	3.565827404	-0.689943263	0.490229868	RPL12P6
ENSG00000187550	0.491534706	0.181719029	-2.460218593	3.565827404	-0.689943263	0.490229868	SBK2
ENSG00000236262	0.491534706	0.181719029	-2.460218593	3.565827404	-0.689943263	0.490229868	SHANK2-AS2
ENSG00000250902	0.491534706	0.181719029	-2.460218593	3.565827404	-0.689943263	0.490229868	SMAD1-AS1
ENSG00000237821	0.491534706	0.181719029	-2.460218593	3.565827404	-0.689943263	0.490229868	ST13P7
ENSG00000201013	0.491534706	0.181719029	-2.460218593	3.565827404	-0.689943263	0.490229868	Y_RNA
ENSG00000202347	4.162993905	0.182065177	-2.457473087	1.038355973	-2.366696154	0.017947661	RNU1-16P
ENSG00000227356	3.075523762	0.182161207	-2.456712343	1.29300464	-1.900002728	0.057432762	GOLGA7B-DT
ENSG00000184261	3.213334347	0.182659135	-2.452774186	1.365240301	-1.796587885	0.072401069	KCNK12
ENSG00000239801	0.485139894	0.183843608	-2.443449075	3.5931498	-0.680029838	0.496485568	DENND6A-AS1
ENSG00000165457	0.485139894	0.183843608	-2.443449075	3.5931498	-0.680029838	0.496485568	FOLR2
ENSG00000231046	0.485139894	0.183843608	-2.443449075	3.5931498	-0.680029838	0.496485568	MFSD4B-DT
ENSG00000207962	0.485139894	0.183843608	-2.443449075	3.5931498	-0.680029838	0.496485568	MIR30C1
ENSG00000263783	0.485139894	0.183843608	-2.443449075	3.5931498	-0.680029838	0.496485568	MIR5590
ENSG00000232564	0.485139894	0.183843608	-2.443449075	3.5931498	-0.680029838	0.496485568	MRTFA-AS1
ENSG00000269855	0.485139894	0.183843608	-2.443449075	3.5931498	-0.680029838	0.496485568	RNF225
ENSG00000202070	0.485139894	0.183843608	-2.443449075	3.5931498	-0.680029838	0.496485568	RNU6-1175P
ENSG00000200683	0.485139894	0.183843608	-2.443449075	3.5931498	-0.680029838	0.496485568	RNU6-379P
ENSG00000221046	0.485139894	0.183843608	-2.443449075	3.5931498	-0.680029838	0.496485568	RNU6ATAC38P
ENSG00000212534	0.485139894	0.183843608	-2.443449075	3.5931498	-0.680029838	0.496485568	SNORD70
ENSG00000235060	0.485139894	0.183843608	-2.443449075	3.5931498	-0.680029838	0.496485568	VDAC1P4
ENSG00000228955	1.977804123	0.184754138	-2.436321421	1.589768531	-1.532500721	0.12539892	RPL7AP82
ENSG00000204539	3.291890269	0.185278092	-2.432235792	1.239674731	-1.961995135	0.049763051	CDSN
ENSG00000173068	0.478745083	0.186251882	-2.424673094	3.978544347	-0.609437242	0.542234659	BNC2
ENSG00000234219	0.478745083	0.186251882	-2.424673094	3.978544347	-0.609437242	0.542234659	CDCA4P4
ENSG00000213964	0.478745083	0.186251882	-2.424673094	3.978544347	-0.609437242	0.542234659	CHCHD4P4
ENSG00000270775	0.478745083	0.186251882	-2.424673094	3.978544347	-0.609437242	0.542234659	EEF1A1P18
ENSG00000213640	0.478745083	0.186251882	-2.424673094	3.978544347	-0.609437242	0.542234659	EEF1DP4
ENSG00000258966	0.478745083	0.186251882	-2.424673094	3.978544347	-0.609437242	0.542234659	GTF3AP2
ENSG00000269019	0.478745083	0.186251882	-2.424673094	3.978544347	-0.609437242	0.542234659	HOMER3-AS1
ENSG00000229694	0.478745083	0.186251882	-2.424673094	3.978544347	-0.609437242	0.542234659	LINC00484
ENSG00000224177	0.478745083	0.186251882	-2.424673094	3.978544347	-0.609437242	0.542234659	LINC00570
ENSG00000231680	0.478745083	0.186251882	-2.424673094	3.978544347	-0.609437242	0.542234659	LINC02723
ENSG00000165131	0.478745083	0.186251882	-2.424673094	3.978544347	-0.609437242	0.542234659	LLCFC1
ENSG00000242062	0.478745083	0.186251882	-2.424673094	3.978544347	-0.609437242	0.542234659	MARK2P6
ENSG00000207590	0.478745083	0.186251882	-2.424673094	3.978544347	-0.609437242	0.542234659	MIR215
ENSG00000252153	0.478745083	0.186251882	-2.424673094	3.978544347	-0.609437242	0.542234659	MIR2278
ENSG00000207996	0.478745083	0.186251882	-2.424673094	3.978544347	-0.609437242	0.542234659	MIR301A
ENSG00000182477	0.478745083	0.186251882	-2.424673094	3.978544347	-0.609437242	0.542234659	OR2B8P
ENSG00000204701	0.478745083	0.186251882	-2.424673094	3.978544347	-0.609437242	0.542234659	OR2J3
ENSG00000242419	0.478745083	0.186251882	-2.424673094	3.978544347	-0.609437242	0.542234659	PCDHGC4
ENSG00000268295	0.478745083	0.186251882	-2.424673094	3.978544347	-0.609437242	0.542234659	POLR3GP1
ENSG00000101292	0.478745083	0.186251882	-2.424673094	3.978544347	-0.609437242	0.542234659	PROKR2
ENSG00000184647	0.478745083	0.186251882	-2.424673094	3.978544347	-0.609437242	0.542234659	PRSS55
ENSG00000244588	0.478745083	0.186251882	-2.424673094	3.978544347	-0.609437242	0.542234659	RAD21L1
ENSG00000237207	0.478745083	0.186251882	-2.424673094	3.978544347	-0.609437242	0.542234659	RBM17P3
ENSG00000207167	0.478745083	0.186251882	-2.424673094	3.978544347	-0.609437242	0.542234659	RNU6-1340P
ENSG00000200369	0.478745083	0.186251882	-2.424673094	3.978544347	-0.609437242	0.542234659	RNU6-666P
ENSG00000251914	0.478745083	0.186251882	-2.424673094	3.978544347	-0.609437242	0.542234659	RNU7-200P
ENSG00000200997	0.478745083	0.186251882	-2.424673094	3.978544347	-0.609437242	0.542234659	RNVU1-34
ENSG00000234358	0.478745083	0.186251882	-2.424673094	3.978544347	-0.609437242	0.542234659	RPL7AP42
ENSG00000237433	0.478745083	0.186251882	-2.424673094	3.978544347	-0.609437242	0.542234659	RPSAP11
ENSG00000167912	0.478745083	0.186251882	-2.424673094	3.978544347	-0.609437242	0.542234659	TOX-DT
ENSG00000206728	0.478745083	0.186251882	-2.424673094	3.978544347	-0.609437242	0.542234659	Y_RNA
ENSG00000222506	0.478745083	0.186251882	-2.424673094	3.978544347	-0.609437242	0.542234659	Y_RNA
ENSG00000219565	0.478745083	0.186251882	-2.424673094	3.978544347	-0.609437242	0.542234659	ZPR1P1
ENSG00000255568	2.01116322	0.187194367	-2.417391074	1.547916642	-1.561706236	0.118357209	BRWD1-AS2
ENSG00000199890	1.97816635	0.18940216	-2.400475309	1.634768692	-1.468388355	0.141998763	Y_RNA
ENSG00000274049	1.94619229	0.192382269	-2.377952255	1.590749314	-1.494862977	0.134950206	INO80B-WBP1
ENSG00000275239	2.003339968	0.192684038	-2.37569103	1.587945352	-1.496078582	0.134633179	FAM242F
ENSG00000252355	4.858553024	0.193315344	-2.370971938	1.037516392	-2.285238052	0.022298873	RN7SKP287
ENSG00000221740	1.984063512	0.195111653	-2.357628151	1.565067479	-1.506406709	0.1319628	SNORD93
ENSG00000232406	1.045176107	0.196441552	-2.347827967	2.294268979	-1.023344686	0.306144903	EPB41L1-AS1
ENSG00000230581	1.061141435	0.196477064	-2.347567189	2.279980991	-1.029643317	0.303177473	ACTG1P14
ENSG00000272170	2.091872035	0.197227293	-2.342068883	1.56352624	-1.497940248	0.134148776	KLC4-AS1
ENSG00000251050	1.962065599	0.197323385	-2.341366151	1.649864091	-1.419126681	0.155862087	RBX1P2
ENSG00000143520	1.054746623	0.197647788	-2.338996286	2.28511225	-1.023580477	0.306033471	FLG2
ENSG00000124003	1.949275975	0.198538441	-2.332509729	1.652250998	-1.411716339	0.158033501	MOGAT1
ENSG00000238783	1.027782338	0.199631644	-2.324587674	2.280941708	-1.019135064	0.30813885	Y_RNA
ENSG00000252984	1.06422512	0.199691546	-2.324154837	2.247923377	-1.033911948	0.301177329	RNU6-844P
ENSG00000197085	3.788565526	0.199729615	-2.32387983	1.109074303	-2.09533286	0.036141413	NPSR1-AS1
ENSG00000137033	1.989029884	0.199929128	-2.322439421	1.566007618	-1.483032007	0.138065907	IL33
ENSG00000240828	2.877935424	0.200362426	-2.319316113	1.268412746	-1.828518453	0.067471779	RPL21P4
ENSG00000163485	2.812602267	0.200442789	-2.318737576	1.321513958	-1.754606951	0.079326562	ADORA1
ENSG00000201988	1.037352855	0.201039078	-2.314452135	2.164122817	-1.069464319	0.284860498	Y_RNA
ENSG00000228349	1.014992714	0.202056309	-2.307170696	2.291943027	-1.006644	0.314105882	RPS26P4
ENSG00000242175	1.051435496	0.202098063	-2.306872598	2.258138572	-1.021581504	0.306979016	RN7SL127P
ENSG00000218716	1.010388569	0.20285465	-2.301481719	2.296008534	-1.002383782	0.316158272	RPL12P23
ENSG00000243978	1.010388569	0.20285465	-2.301481719	2.296008534	-1.002383782	0.316158272	RTL9
ENSG00000260868	1.026353898	0.202868833	-2.301380859	2.280784583	-1.009030347	0.312960081	LINC01960
ENSG00000170262	1.805432805	0.204741557	-2.288124133	1.679714163	-1.362210419	0.173131489	MRAP
ENSG00000267201	0.997598946	0.205410105	-2.283420937	2.176023267	-1.049355019	0.294014752	LINC01775
ENSG00000282961	0.997598946	0.205410105	-2.283420937	2.176023267	-1.049355019	0.294014752	PRNCR1
ENSG00000207306	1.034041727	0.205423178	-2.283329124	2.146028992	-1.063978694	0.287338352	RNU6-1152P
ENSG00000265158	0.991204134	0.206637115	-2.27482869	2.31323754	-0.983396063	0.325412547	LRRC37A7P
ENSG00000138622	1.007169462	0.20663776	-2.274824188	2.297450322	-0.990151633	0.322100009	HCN4
ENSG00000198400	1.007169462	0.20663776	-2.274824188	2.297450322	-0.990151633	0.322100009	NTRK1
ENSG00000200091	1.023042771	0.207433016	-2.269282554	2.173048097	-1.04428547	0.296353333	RN7SKP163
ENSG00000207342	2.811536054	0.20808843	-2.264731344	1.327095293	-1.706532573	0.087908967	Y_RNA
ENSG00000163331	0.996170506	0.208685056	-2.2606008	2.17591596	-1.038919169	0.298842331	DAPL1
ENSG00000199490	0.996170506	0.208685056	-2.2606008	2.17591596	-1.038919169	0.298842331	Y_RNA
ENSG00000226491	0.980205177	0.208694808	-2.260533384	2.189770584	-1.032315166	0.301924499	FTOP1
ENSG00000251792	0.991566361	0.209767788	-2.253134941	2.510589405	-0.897452581	0.369477466	Y_RNA
ENSG00000150281	1.010253147	0.209954915	-2.251848536	2.182637591	-1.031709774	0.302208097	CTF1
ENSG00000227583	0.989775694	0.209973947	-2.251717759	2.200081107	-1.02347034	0.306085517	RPS3AP37
ENSG00000255006	0.973810365	0.209988893	-2.251615071	2.214172915	-1.016910222	0.30919614	ELOCP22
ENSG00000259751	0.973810365	0.209988893	-2.251615071	2.214172915	-1.016910222	0.30919614	TUBAP11
ENSG00000113520	1.873941666	0.21007921	-2.250994696	1.626174011	-1.384227445	0.166288822	IL4
ENSG00000244342	1.810399177	0.210743636	-2.24643903	1.599051693	-1.404857041	0.160063793	LINC00698
ENSG00000264311	1.005649002	0.210954514	-2.244996136	2.325217394	-0.965499459	0.334294707	MIX23P1
ENSG00000279414	0.99925419	0.212258107	-2.236108436	2.302813933	-0.97103305	0.331531821	CDRT15P9
ENSG00000148680	0.99925419	0.212258107	-2.236108436	2.302813933	-0.97103305	0.331531821	HTR7
ENSG00000148832	0.99925419	0.212258107	-2.236108436	2.302813933	-0.97103305	0.331531821	PAOX
ENSG00000248693	3.638462329	0.213142454	-2.230110114	1.145628164	-1.946626474	0.051579532	LINC02100
ENSG00000240873	0.972381925	0.213650608	-2.226674674	2.329064405	-0.956038257	0.339052907	RPS29P22
ENSG00000249252	0.956416597	0.21368122	-2.226467977	2.345928074	-0.949077681	0.342581105	C1QTNF7-AS1
ENSG00000263829	0.956416597	0.21368122	-2.226467977	2.345928074	-0.949077681	0.342581105	SINHCAFP1
ENSG00000261209	0.965987113	0.215090335	-2.216985392	2.363852716	-0.937869512	0.348311473	SULT1C2P2
ENSG00000271538	0.950021785	0.215125334	-2.216750662	2.38094583	-0.93103784	0.351833991	LINC02427
ENSG00000212335	0.950021785	0.215125334	-2.216750662	2.38094583	-0.93103784	0.351833991	Y_RNA
ENSG00000200013	1.824481818	0.216177023	-2.209714902	1.602641403	-1.378795592	0.167957786	RNU6-623P
ENSG00000164106	0.980069755	0.216821063	-2.205423182	2.521222459	-0.874743589	0.381713437	SCRG1
ENSG00000255259	0.980069755	0.216821063	-2.205423182	2.521222459	-0.874743589	0.381713437	ZNF123P
ENSG00000121898	0.959592301	0.2168674	-2.205114895	2.545901771	-0.86614296	0.386411769	CPXM2
ENSG00000145384	0.959592301	0.2168674	-2.205114895	2.545901771	-0.86614296	0.386411769	FABP2
ENSG00000225294	1.870630539	0.217205967	-2.202864357	1.570522632	-1.402631399	0.160726784	OSTCP2
ENSG00000214433	3.706473541	0.218728892	-2.192784293	1.091969265	-2.008100743	0.044632587	GOLGA2P8
ENSG00000288568	1.908501761	0.220883563	-2.178642029	1.608953876	-1.354073638	0.175712886	ZCCHC14-DT
ENSG00000174307	4.459042409	0.221126671	-2.177055053	0.989317825	-2.200561839	0.027767058	PHLDA3
ENSG00000184224	2.623199408	0.22148022	-2.174750236	1.312609581	-1.656814233	0.097557039	NDUFV1-DT
ENSG00000227123	1.68703346	0.222359708	-2.169032702	1.818363569	-1.192848745	0.232928616	RPL12P44
ENSG00000241362	1.827657523	0.223122112	-2.1640946	1.709474836	-1.265941185	0.20553414	RPL36AP43
ENSG00000161281	1.895712137	0.223876508	-2.159224946	1.721987461	-1.253914442	0.209873105	COX7A1
ENSG00000184933	1.766541277	0.227469326	-2.136256079	1.838326633	-1.162065566	0.245208833	OR6A2
ENSG00000230162	1.843530831	0.228728081	-2.128294597	1.650737049	-1.289299588	0.197293954	CT45A11P
ENSG00000214553	2.465046153	0.234660334	-2.091354097	1.329795033	-1.572689058	0.115790835	LRRC37A11P
ENSG00000242960	1.718872097	0.235420008	-2.086691159	1.652607406	-1.262665986	0.206709243	FTH1P23
ENSG00000176884	3.290636008	0.236672365	-2.079036837	1.14661685	-1.813192293	0.069802168	GRIN1
ENSG00000262096	2.47461667	0.238386416	-2.068626065	1.334036036	-1.550652314	0.120985028	PCDHB19P
ENSG00000260318	3.381981553	0.239031149	-2.064729464	1.180968119	-1.748336328	0.080405806	COX6CP1
ENSG00000178226	2.587029338	0.239334011	-2.062902668	1.418553949	-1.454229266	0.145882754	PRSS36
ENSG00000166823	1.677781768	0.239485249	-2.061991301	1.714715301	-1.202526915	0.229159445	MESP1
ENSG00000207325	1.673177623	0.240033197	-2.058694147	1.698859084	-1.211809836	0.225585182	RNY1P4
ENSG00000187068	0.8791996	0.241199079	-2.051703696	2.659252331	-0.771534041	0.440390453	C3orf70
ENSG00000204338	0.8791996	0.241199079	-2.051703696	2.659252331	-0.771534041	0.440390453	CYP21A1P
ENSG00000238193	0.8791996	0.241199079	-2.051703696	2.659252331	-0.771534041	0.440390453	HADHBP1
ENSG00000107593	0.8791996	0.241199079	-2.051703696	2.659252331	-0.771534041	0.440390453	PKD2L1
ENSG00000115085	0.8791996	0.241199079	-2.051703696	2.659252331	-0.771534041	0.440390453	ZAP70
ENSG00000207333	0.915642382	0.241340307	-2.05085921	2.608558111	-0.786204149	0.431747896	RNU6-680P
ENSG00000198796	1.807496184	0.241439737	-2.050264958	1.816578998	-1.128640681	0.259049442	ALPK2
ENSG00000232273	1.722047801	0.242236909	-2.045509395	1.647048662	-1.24192408	0.214264575	FTH1P1
ENSG00000252947	2.585508878	0.244439597	-2.03245009	1.309018907	-1.552651439	0.12050643	SCARNA1
ENSG00000229344	1.647506355	0.244705227	-2.030883174	1.668783164	-1.216984458	0.223610129	MTCO2P12
ENSG00000260281	3.396518442	0.245172246	-2.028132425	1.149998996	-1.763594952	0.077800198	ITFG1-AS1
ENSG00000183775	2.455702441	0.245835191	-2.024236646	1.403759739	-1.442010759	0.149299339	KCTD16
ENSG00000232479	1.631995274	0.24593419	-2.023655781	1.825941094	-1.108280978	0.267740488	KRT8P52
ENSG00000256293	0.861805832	0.246536259	-2.02012825	2.494926237	-0.809694579	0.418115734	ATP6V1E1P3
ENSG00000233680	0.861805832	0.246536259	-2.02012825	2.494926237	-0.809694579	0.418115734	HNRNPA1P27
ENSG00000222635	0.861805832	0.246536259	-2.02012825	2.494926237	-0.809694579	0.418115734	RNU6-1203P
ENSG00000167617	1.636507399	0.246560125	-2.019988595	1.755535267	-1.150639712	0.249880488	CDC42EP5
ENSG00000215160	0.898248614	0.24665348	-2.019442456	2.449340542	-0.82448415	0.409664518	OR7E122P
ENSG00000176358	4.12377827	0.246766172	-2.018783458	1.01852948	-1.982056973	0.047472864	TAC4
ENSG00000268257	0.366740549	0.246971699	-2.017582365	4.029232581	-0.500736139	0.616556835	AIRN
ENSG00000227471	0.366740549	0.246971699	-2.017582365	4.029232581	-0.500736139	0.616556835	AKR1B15
ENSG00000165192	0.366740549	0.246971699	-2.017582365	4.029232581	-0.500736139	0.616556835	ASB11
ENSG00000214711	0.366740549	0.246971699	-2.017582365	4.029232581	-0.500736139	0.616556835	CAPN14
ENSG00000261333	0.366740549	0.246971699	-2.017582365	4.029232581	-0.500736139	0.616556835	CD24P2
ENSG00000253900	0.366740549	0.246971699	-2.017582365	4.029232581	-0.500736139	0.616556835	CDH12P4
ENSG00000283361	0.366740549	0.246971699	-2.017582365	4.029232581	-0.500736139	0.616556835	CFAP97D2
ENSG00000225222	0.366740549	0.246971699	-2.017582365	4.029232581	-0.500736139	0.616556835	CHCHD4P5
ENSG00000228882	0.366740549	0.246971699	-2.017582365	4.029232581	-0.500736139	0.616556835	CICP9
ENSG00000279220	0.366740549	0.246971699	-2.017582365	4.029232581	-0.500736139	0.616556835	CMKLR2-AS
ENSG00000213310	0.366740549	0.246971699	-2.017582365	4.029232581	-0.500736139	0.616556835	CYCSP19
ENSG00000180432	0.366740549	0.246971699	-2.017582365	4.029232581	-0.500736139	0.616556835	CYP8B1
ENSG00000179284	0.366740549	0.246971699	-2.017582365	4.029232581	-0.500736139	0.616556835	DAND5
ENSG00000251571	0.366740549	0.246971699	-2.017582365	4.029232581	-0.500736139	0.616556835	DDX3P3
ENSG00000234764	0.366740549	0.246971699	-2.017582365	4.029232581	-0.500736139	0.616556835	E2F6P1
ENSG00000204952	0.366740549	0.246971699	-2.017582365	4.029232581	-0.500736139	0.616556835	FBXO47
ENSG00000230951	0.366740549	0.246971699	-2.017582365	4.029232581	-0.500736139	0.616556835	GPS2P2
ENSG00000048545	0.366740549	0.246971699	-2.017582365	4.029232581	-0.500736139	0.616556835	GUCA1A
ENSG00000234770	0.366740549	0.246971699	-2.017582365	4.029232581	-0.500736139	0.616556835	GULOP
ENSG00000237099	0.366740549	0.246971699	-2.017582365	4.029232581	-0.500736139	0.616556835	GYG1P2
ENSG00000258016	0.366740549	0.246971699	-2.017582365	4.029232581	-0.500736139	0.616556835	HIGD1AP1
ENSG00000260602	0.366740549	0.246971699	-2.017582365	4.029232581	-0.500736139	0.616556835	HMGN2P40
ENSG00000258153	0.366740549	0.246971699	-2.017582365	4.029232581	-0.500736139	0.616556835	HSPE1P4
ENSG00000233213	0.366740549	0.246971699	-2.017582365	4.029232581	-0.500736139	0.616556835	KCNJ6-AS1
ENSG00000203786	0.366740549	0.246971699	-2.017582365	4.029232581	-0.500736139	0.616556835	KPRP
ENSG00000108231	0.366740549	0.246971699	-2.017582365	4.029232581	-0.500736139	0.616556835	LGI1
ENSG00000226825	0.366740549	0.246971699	-2.017582365	4.029232581	-0.500736139	0.616556835	LINC01509
ENSG00000283141	0.366740549	0.246971699	-2.017582365	4.029232581	-0.500736139	0.616556835	LINC02666
ENSG00000232265	0.366740549	0.246971699	-2.017582365	4.029232581	-0.500736139	0.616556835	LINC02805
ENSG00000237571	0.366740549	0.246971699	-2.017582365	4.029232581	-0.500736139	0.616556835	LINC02862
ENSG00000221845	0.366740549	0.246971699	-2.017582365	4.029232581	-0.500736139	0.616556835	LINC02902
ENSG00000204950	0.366740549	0.246971699	-2.017582365	4.029232581	-0.500736139	0.616556835	LRRC10B
ENSG00000259823	0.366740549	0.246971699	-2.017582365	4.029232581	-0.500736139	0.616556835	LYPD8
ENSG00000277039	0.366740549	0.246971699	-2.017582365	4.029232581	-0.500736139	0.616556835	Metazoa_SRP
ENSG00000226702	0.366740549	0.246971699	-2.017582365	4.029232581	-0.500736139	0.616556835	MIR217HG
ENSG00000264757	0.366740549	0.246971699	-2.017582365	4.029232581	-0.500736139	0.616556835	MIR3198-1
ENSG00000264539	0.366740549	0.246971699	-2.017582365	4.029232581	-0.500736139	0.616556835	MIR548AR
ENSG00000224141	0.366740549	0.246971699	-2.017582365	4.029232581	-0.500736139	0.616556835	MIR548XHG
ENSG00000271447	0.366740549	0.246971699	-2.017582365	4.029232581	-0.500736139	0.616556835	MMP28
ENSG00000228725	0.366740549	0.246971699	-2.017582365	4.029232581	-0.500736139	0.616556835	MTND2P12
ENSG00000227730	0.366740549	0.246971699	-2.017582365	4.029232581	-0.500736139	0.616556835	MTND6P5
ENSG00000187258	0.366740549	0.246971699	-2.017582365	4.029232581	-0.500736139	0.616556835	NPSR1
ENSG00000257966	0.366740549	0.246971699	-2.017582365	4.029232581	-0.500736139	0.616556835	OLA1P3
ENSG00000255203	0.366740549	0.246971699	-2.017582365	4.029232581	-0.500736139	0.616556835	OR7E2P
ENSG00000229582	0.366740549	0.246971699	-2.017582365	4.029232581	-0.500736139	0.616556835	PBX3-DT
ENSG00000224255	0.366740549	0.246971699	-2.017582365	4.029232581	-0.500736139	0.616556835	PDCL3P6
ENSG00000228979	0.366740549	0.246971699	-2.017582365	4.029232581	-0.500736139	0.616556835	PPIAP55
ENSG00000226406	0.366740549	0.246971699	-2.017582365	4.029232581	-0.500736139	0.616556835	RBMX2P1
ENSG00000225465	0.366740549	0.246971699	-2.017582365	4.029232581	-0.500736139	0.616556835	RFPL1S
ENSG00000201358	0.366740549	0.246971699	-2.017582365	4.029232581	-0.500736139	0.616556835	RN7SKP193
ENSG00000266274	0.366740549	0.246971699	-2.017582365	4.029232581	-0.500736139	0.616556835	RN7SL138P
ENSG00000243373	0.366740549	0.246971699	-2.017582365	4.029232581	-0.500736139	0.616556835	RN7SL173P
ENSG00000206652	0.366740549	0.246971699	-2.017582365	4.029232581	-0.500736139	0.616556835	RNU1-1
ENSG00000252659	0.366740549	0.246971699	-2.017582365	4.029232581	-0.500736139	0.616556835	RNU6-1088P
ENSG00000222915	0.366740549	0.246971699	-2.017582365	4.029232581	-0.500736139	0.616556835	RNU6-564P
ENSG00000252928	0.366740549	0.246971699	-2.017582365	4.029232581	-0.500736139	0.616556835	RNU6-64P
ENSG00000201243	0.366740549	0.246971699	-2.017582365	4.029232581	-0.500736139	0.616556835	RNU6-654P
ENSG00000206922	0.366740549	0.246971699	-2.017582365	4.029232581	-0.500736139	0.616556835	RNU6-80P
ENSG00000252242	0.366740549	0.246971699	-2.017582365	4.029232581	-0.500736139	0.616556835	RNU7-115P
ENSG00000238419	0.366740549	0.246971699	-2.017582365	4.029232581	-0.500736139	0.616556835	RNU7-186P
ENSG00000250600	0.366740549	0.246971699	-2.017582365	4.029232581	-0.500736139	0.616556835	ROPN1L-AS1
ENSG00000225499	0.366740549	0.246971699	-2.017582365	4.029232581	-0.500736139	0.616556835	RPL15P4
ENSG00000243504	0.366740549	0.246971699	-2.017582365	4.029232581	-0.500736139	0.616556835	RPS23P1
ENSG00000143556	0.366740549	0.246971699	-2.017582365	4.029232581	-0.500736139	0.616556835	S100A7
ENSG00000225665	0.366740549	0.246971699	-2.017582365	4.029232581	-0.500736139	0.616556835	SAR1AP3
ENSG00000232044	0.366740549	0.246971699	-2.017582365	4.029232581	-0.500736139	0.616556835	SILC1
ENSG00000231234	0.366740549	0.246971699	-2.017582365	4.029232581	-0.500736139	0.616556835	SKP1P1
ENSG00000164363	0.366740549	0.246971699	-2.017582365	4.029232581	-0.500736139	0.616556835	SLC6A18
ENSG00000100678	0.366740549	0.246971699	-2.017582365	4.029232581	-0.500736139	0.616556835	SLC8A3
ENSG00000271284	0.366740549	0.246971699	-2.017582365	4.029232581	-0.500736139	0.616556835	SMIM12P1
ENSG00000201129	0.366740549	0.246971699	-2.017582365	4.029232581	-0.500736139	0.616556835	SNORA58B
ENSG00000252128	0.366740549	0.246971699	-2.017582365	4.029232581	-0.500736139	0.616556835	SNORD27
ENSG00000207199	0.366740549	0.246971699	-2.017582365	4.029232581	-0.500736139	0.616556835	SNORD38D
ENSG00000236324	0.366740549	0.246971699	-2.017582365	4.029232581	-0.500736139	0.616556835	SNX9-AS1
ENSG00000167941	0.366740549	0.246971699	-2.017582365	4.029232581	-0.500736139	0.616556835	SOST
ENSG00000196800	0.366740549	0.246971699	-2.017582365	4.029232581	-0.500736139	0.616556835	SPINK14
ENSG00000282419	0.366740549	0.246971699	-2.017582365	4.029232581	-0.500736139	0.616556835	TEX13D
ENSG00000178233	0.366740549	0.246971699	-2.017582365	4.029232581	-0.500736139	0.616556835	TMEM151B
ENSG00000120659	0.366740549	0.246971699	-2.017582365	4.029232581	-0.500736139	0.616556835	TNFSF11
ENSG00000254764	0.366740549	0.246971699	-2.017582365	4.029232581	-0.500736139	0.616556835	TRIM53CP
ENSG00000221040	0.366740549	0.246971699	-2.017582365	4.029232581	-0.500736139	0.616556835	U3
ENSG00000273629	0.366740549	0.246971699	-2.017582365	4.029232581	-0.500736139	0.616556835	U7
ENSG00000226510	0.366740549	0.246971699	-2.017582365	4.029232581	-0.500736139	0.616556835	UPK1A-AS1
ENSG00000199362	0.366740549	0.246971699	-2.017582365	4.029232581	-0.500736139	0.616556835	Y_RNA
ENSG00000199756	0.366740549	0.246971699	-2.017582365	4.029232581	-0.500736139	0.616556835	Y_RNA
ENSG00000200065	0.366740549	0.246971699	-2.017582365	4.029232581	-0.500736139	0.616556835	Y_RNA
ENSG00000207021	0.366740549	0.246971699	-2.017582365	4.029232581	-0.500736139	0.616556835	Y_RNA
ENSG00000213145	0.85541102	0.2483858	-2.009345396	2.50279899	-0.802839303	0.422067622	CRIP1
ENSG00000164816	0.85541102	0.2483858	-2.009345396	2.50279899	-0.802839303	0.422067622	DEFA5
ENSG00000231063	0.85541102	0.2483858	-2.009345396	2.50279899	-0.802839303	0.422067622	RPL6P6
ENSG00000163982	0.871376349	0.248430549	-2.009085503	2.482097572	-0.80943051	0.418267559	OTOP1
ENSG00000253304	0.871376349	0.248430549	-2.009085503	2.482097572	-0.80943051	0.418267559	TMEM200B
ENSG00000187323	1.663471684	0.250093808	-1.999458757	1.660210044	-1.204340839	0.228457868	DCC
ENSG00000079308	9.587940308	0.250125228	-1.99927752	0.657967025	-3.038567961	0.002377055	TNS1
ENSG00000232938	3.891311012	0.250402238	-1.997680638	1.060266463	-1.884130743	0.059547293	RPL23AP87
ENSG00000199327	0.860377392	0.251558545	-1.991033897	2.475249917	-0.804376917	0.421179328	RNU6-230P
ENSG00000276178	0.880854845	0.251598364	-1.990805553	2.449122162	-0.812864946	0.416295494	Y_RNA
ENSG00000188886	3.122868835	0.252344174	-1.986535316	1.170739435	-1.696821049	0.089730498	ASTL
ENSG00000103426	1.726922153	0.252602285	-1.985060406	1.80291349	-1.101029205	0.270883947	CORO7-PAM16
ENSG00000181378	1.606959583	0.252982003	-1.982893338	3.898616445	-0.508614624	0.611022376	CFAP65
ENSG00000255471	0.838017251	0.253606577	-1.979335936	2.369113474	-0.835475361	0.403450114	PRSS23-AS1
ENSG00000270641	0.838017251	0.253606577	-1.979335936	2.369113474	-0.835475361	0.403450114	TSIX
ENSG00000254224	0.85398258	0.25363127	-1.979195467	2.350511839	-0.84202744	0.399772594	UQCRB-AS1
ENSG00000248722	0.874460033	0.253662699	-1.97901671	2.327612109	-0.850234755	0.395194583	AK3P4
ENSG00000277156	10.37171474	0.254122656	-1.976403092	0.603718031	-3.273718843	0.001061422	TOMM40P1
ENSG00000259367	0.83162244	0.255395561	-1.969194644	2.512986291	-0.783607396	0.433270515	AKAP13-AS1
ENSG00000239265	0.83162244	0.255395561	-1.969194644	2.512986291	-0.783607396	0.433270515	CLRN1-AS1
ENSG00000214875	0.83162244	0.255395561	-1.969194644	2.512986291	-0.783607396	0.433270515	MED28P1
ENSG00000186583	0.83162244	0.255395561	-1.969194644	2.512986291	-0.783607396	0.433270515	SPATC1
ENSG00000152672	0.847587768	0.255410526	-1.969110111	2.491156215	-0.790440238	0.429270711	CLEC4F
ENSG00000228247	0.847587768	0.255410526	-1.969110111	2.491156215	-0.790440238	0.429270711	UBBP2
ENSG00000104044	0.868065221	0.255429608	-1.969002333	2.464283542	-0.799016144	0.424281051	OCA2
ENSG00000169385	0.868065221	0.255429608	-1.969002333	2.464283542	-0.799016144	0.424281051	RNASE2
ENSG00000134917	0.827018295	0.256670691	-1.962009528	2.539306206	-0.772655745	0.439726144	ADAMTS8
ENSG00000224403	0.827018295	0.256670691	-1.962009528	2.539306206	-0.772655745	0.439726144	DPPA2P3
ENSG00000245080	0.827018295	0.256670691	-1.962009528	2.539306206	-0.772655745	0.439726144	MIR3150BHG
ENSG00000170381	0.827018295	0.256670691	-1.962009528	2.539306206	-0.772655745	0.439726144	SEMA3E
ENSG00000230849	0.842983623	0.256677003	-1.961974054	2.517255801	-0.779409885	0.435738303	GOT2P2
ENSG00000260737	0.842983623	0.256677003	-1.961974054	2.517255801	-0.779409885	0.435738303	LINC01227
ENSG00000171860	3.167497096	0.2573288	-1.958315162	1.144859095	-1.710529418	0.087168018	C3AR1
ENSG00000225521	3.176613365	0.257363241	-1.958122085	1.147341874	-1.706659653	0.087885331	SNED1-AS1
ENSG00000168874	0.349346781	0.257759264	-1.955903814	4.034495135	-0.484795185	0.627821639	ATOH8
ENSG00000018236	0.349346781	0.257759264	-1.955903814	4.034495135	-0.484795185	0.627821639	CNTN1
ENSG00000263293	0.349346781	0.257759264	-1.955903814	4.034495135	-0.484795185	0.627821639	EFCAB13-DT
ENSG00000257790	0.349346781	0.257759264	-1.955903814	4.034495135	-0.484795185	0.627821639	EIF4A1P4
ENSG00000182156	0.349346781	0.257759264	-1.955903814	4.034495135	-0.484795185	0.627821639	ENPP7
ENSG00000177459	0.349346781	0.257759264	-1.955903814	4.034495135	-0.484795185	0.627821639	ERICH5
ENSG00000070388	0.349346781	0.257759264	-1.955903814	4.034495135	-0.484795185	0.627821639	FGF22
ENSG00000168148	0.349346781	0.257759264	-1.955903814	4.034495135	-0.484795185	0.627821639	H3-4
ENSG00000225051	0.349346781	0.257759264	-1.955903814	4.034495135	-0.484795185	0.627821639	HMGB3P22
ENSG00000178084	0.349346781	0.257759264	-1.955903814	4.034495135	-0.484795185	0.627821639	HTR3C
ENSG00000267607	0.349346781	0.257759264	-1.955903814	4.034495135	-0.484795185	0.627821639	ICAM4-AS1
ENSG00000226762	0.349346781	0.257759264	-1.955903814	4.034495135	-0.484795185	0.627821639	LINC02668
ENSG00000286592	0.349346781	0.257759264	-1.955903814	4.034495135	-0.484795185	0.627821639	LINC02885
ENSG00000265932	0.349346781	0.257759264	-1.955903814	4.034495135	-0.484795185	0.627821639	MIR3146
ENSG00000277713	0.349346781	0.257759264	-1.955903814	4.034495135	-0.484795185	0.627821639	MIR6856
ENSG00000227877	0.349346781	0.257759264	-1.955903814	4.034495135	-0.484795185	0.627821639	MRLN
ENSG00000171532	0.349346781	0.257759264	-1.955903814	4.034495135	-0.484795185	0.627821639	NEUROD2
ENSG00000240993	0.349346781	0.257759264	-1.955903814	4.034495135	-0.484795185	0.627821639	RN7SL459P
ENSG00000241587	0.349346781	0.257759264	-1.955903814	4.034495135	-0.484795185	0.627821639	RN7SL482P
ENSG00000272412	0.349346781	0.257759264	-1.955903814	4.034495135	-0.484795185	0.627821639	RN7SL778P
ENSG00000202538	0.349346781	0.257759264	-1.955903814	4.034495135	-0.484795185	0.627821639	RNU4-2
ENSG00000199217	0.349346781	0.257759264	-1.955903814	4.034495135	-0.484795185	0.627821639	RNU6-1123P
ENSG00000206969	0.349346781	0.257759264	-1.955903814	4.034495135	-0.484795185	0.627821639	RNU6-1316P
ENSG00000230076	0.349346781	0.257759264	-1.955903814	4.034495135	-0.484795185	0.627821639	RPL10P6
ENSG00000213729	0.349346781	0.257759264	-1.955903814	4.034495135	-0.484795185	0.627821639	RPS16P2
ENSG00000188076	0.349346781	0.257759264	-1.955903814	4.034495135	-0.484795185	0.627821639	SCGB1C1
ENSG00000197106	0.349346781	0.257759264	-1.955903814	4.034495135	-0.484795185	0.627821639	SLC6A17
ENSG00000255274	0.349346781	0.257759264	-1.955903814	4.034495135	-0.484795185	0.627821639	SMIM35
ENSG00000275549	0.349346781	0.257759264	-1.955903814	4.034495135	-0.484795185	0.627821639	STPG3-AS1
ENSG00000224936	0.349346781	0.257759264	-1.955903814	4.034495135	-0.484795185	0.627821639	SUCLA2P1
ENSG00000257987	0.349346781	0.257759264	-1.955903814	4.034495135	-0.484795185	0.627821639	TEX49
ENSG00000174930	0.349346781	0.257759264	-1.955903814	4.034495135	-0.484795185	0.627821639	VN2R1P
ENSG00000202361	0.349346781	0.257759264	-1.955903814	4.034495135	-0.484795185	0.627821639	Y_RNA
ENSG00000206659	0.349346781	0.257759264	-1.955903814	4.034495135	-0.484795185	0.627821639	Y_RNA
ENSG00000138395	0.857066265	0.258654578	-1.95090137	2.345856687	-0.831637065	0.405613834	CDK15
ENSG00000170153	0.836588811	0.258657881	-1.950882946	2.369655203	-0.823277135	0.410350413	RNF150
ENSG00000174038	0.820623483	0.258660485	-1.950868421	2.389003049	-0.816603571	0.414155014	C9orf131
ENSG00000163121	1.479874604	0.258772421	-1.950244225	1.906365251	-1.023017087	0.306299767	NEURL3
ENSG00000252756	1.481665272	0.259518142	-1.946092699	1.81196161	-1.074025348	0.282811321	RNU6-577P
ENSG00000222898	9.370669884	0.259644151	-1.94539237	0.657123735	-2.96046584	0.003071742	RN7SKP97
ENSG00000222051	0.850671453	0.260601298	-1.940083826	2.35275	-0.824602625	0.409597231	RNU6-1165P
ENSG00000252391	0.850671453	0.260601298	-1.940083826	2.35275	-0.824602625	0.409597231	RNU6-638P
ENSG00000202078	0.850671453	0.260601298	-1.940083826	2.35275	-0.824602625	0.409597231	Y_RNA
ENSG00000234906	0.830193999	0.260617603	-1.939993563	2.376892598	-0.816188988	0.414392054	APOC2
ENSG00000248313	0.830193999	0.260617603	-1.939993563	2.376892598	-0.816188988	0.414392054	CYP4F27P
ENSG00000102145	0.830193999	0.260617603	-1.939993563	2.376892598	-0.816188988	0.414392054	GATA1
ENSG00000284678	0.830193999	0.260617603	-1.939993563	2.376892598	-0.816188988	0.414392054	LINC02811
ENSG00000260571	1.47527046	0.260917662	-1.938333487	1.787672915	-1.084277482	0.278241786	BNIP3P5
ENSG00000201492	2.341999261	0.261832287	-1.933285083	1.447337744	-1.335752551	0.181630166	RNA5SP78
ENSG00000162551	0.342951969	0.262011568	-1.932297588	4.036567632	-0.478698182	0.632153359	ALPL
ENSG00000006606	0.342951969	0.262011568	-1.932297588	4.036567632	-0.478698182	0.632153359	CCL26
ENSG00000216998	0.342951969	0.262011568	-1.932297588	4.036567632	-0.478698182	0.632153359	CYP2AC1P
ENSG00000244699	0.342951969	0.262011568	-1.932297588	4.036567632	-0.478698182	0.632153359	EVA1CP5
ENSG00000251165	0.342951969	0.262011568	-1.932297588	4.036567632	-0.478698182	0.632153359	F11-AS1
ENSG00000169933	0.342951969	0.262011568	-1.932297588	4.036567632	-0.478698182	0.632153359	FRMPD4
ENSG00000146151	0.342951969	0.262011568	-1.932297588	4.036567632	-0.478698182	0.632153359	HMGCLL1
ENSG00000226790	0.342951969	0.262011568	-1.932297588	4.036567632	-0.478698182	0.632153359	HNRNPA3P1
ENSG00000270945	0.342951969	0.262011568	-1.932297588	4.036567632	-0.478698182	0.632153359	HSPE1P7
ENSG00000184185	0.342951969	0.262011568	-1.932297588	4.036567632	-0.478698182	0.632153359	KCNJ12
ENSG00000225014	0.342951969	0.262011568	-1.932297588	4.036567632	-0.478698182	0.632153359	KCTD9P1
ENSG00000240871	0.342951969	0.262011568	-1.932297588	4.036567632	-0.478698182	0.632153359	KRTAP4-7
ENSG00000260962	0.342951969	0.262011568	-1.932297588	4.036567632	-0.478698182	0.632153359	LINC00557
ENSG00000256232	0.342951969	0.262011568	-1.932297588	4.036567632	-0.478698182	0.632153359	LINC02387
ENSG00000255400	0.342951969	0.262011568	-1.932297588	4.036567632	-0.478698182	0.632153359	LINC02989
ENSG00000187905	0.342951969	0.262011568	-1.932297588	4.036567632	-0.478698182	0.632153359	LRRC74B
ENSG00000229111	0.342951969	0.262011568	-1.932297588	4.036567632	-0.478698182	0.632153359	MED4-AS1
ENSG00000221264	0.342951969	0.262011568	-1.932297588	4.036567632	-0.478698182	0.632153359	MIR1284
ENSG00000254743	0.342951969	0.262011568	-1.932297588	4.036567632	-0.478698182	0.632153359	OR10V3P
ENSG00000232970	0.342951969	0.262011568	-1.932297588	4.036567632	-0.478698182	0.632153359	POLHP1
ENSG00000159182	0.342951969	0.262011568	-1.932297588	4.036567632	-0.478698182	0.632153359	PRAC1
ENSG00000278590	0.342951969	0.262011568	-1.932297588	4.036567632	-0.478698182	0.632153359	RN7SL113P
ENSG00000199402	0.342951969	0.262011568	-1.932297588	4.036567632	-0.478698182	0.632153359	RNA5SP308
ENSG00000222249	0.342951969	0.262011568	-1.932297588	4.036567632	-0.478698182	0.632153359	RNU6-262P
ENSG00000212190	0.342951969	0.262011568	-1.932297588	4.036567632	-0.478698182	0.632153359	RNU6-298P
ENSG00000251834	0.342951969	0.262011568	-1.932297588	4.036567632	-0.478698182	0.632153359	RNU6-319P
ENSG00000201441	0.342951969	0.262011568	-1.932297588	4.036567632	-0.478698182	0.632153359	RNU6-646P
ENSG00000237818	0.342951969	0.262011568	-1.932297588	4.036567632	-0.478698182	0.632153359	RPS3AP29
ENSG00000233751	0.342951969	0.262011568	-1.932297588	4.036567632	-0.478698182	0.632153359	RRAS2P2
ENSG00000229558	0.342951969	0.262011568	-1.932297588	4.036567632	-0.478698182	0.632153359	SACS-AS1
ENSG00000254088	0.342951969	0.262011568	-1.932297588	4.036567632	-0.478698182	0.632153359	SLC2A3P4
ENSG00000239142	0.342951969	0.262011568	-1.932297588	4.036567632	-0.478698182	0.632153359	U8
ENSG00000225822	0.342951969	0.262011568	-1.932297588	4.036567632	-0.478698182	0.632153359	UBXN7-AS1
ENSG00000198939	0.342951969	0.262011568	-1.932297588	4.036567632	-0.478698182	0.632153359	ZFP2
ENSG00000259096	1.526023325	0.262027523	-1.932209739	1.732327319	-1.115383748	0.264686011	SHLD2P2
ENSG00000231050	0.846067308	0.262179895	-1.931371038	2.703110904	-0.71449937	0.474918446	GNB1-DT
ENSG00000187416	0.846067308	0.262179895	-1.931371038	2.703110904	-0.71449937	0.474918446	LHFPL3
ENSG00000271557	0.846067308	0.262179895	-1.931371038	2.703110904	-0.71449937	0.474918446	YPEL5P2
ENSG00000267778	0.809624526	0.262222091	-1.931138865	2.762103825	-0.69915506	0.484455132	CBARP-DT
ENSG00000243429	0.844276641	0.262746772	-1.928255053	2.514047298	-0.766992353	0.443086062	OR7E29P
ENSG00000213529	0.844276641	0.262746772	-1.928255053	2.514047298	-0.766992353	0.443086062	RPL32P22
ENSG00000223843	0.823799188	0.262773767	-1.928106839	2.542382586	-0.758385795	0.448220059	EFCAB6-AS1
ENSG00000250551	0.823799188	0.262773767	-1.928106839	2.542382586	-0.758385795	0.448220059	MIR583HG
ENSG00000255986	0.807833859	0.26279493	-1.927990654	2.565421832	-0.751529682	0.452333944	MT1JP
ENSG00000271045	0.807833859	0.26279493	-1.927990654	2.565421832	-0.751529682	0.452333944	NDUFB9P1
ENSG00000184347	0.807833859	0.26279493	-1.927990654	2.565421832	-0.751529682	0.452333944	SLIT3
ENSG00000249489	2.32639616	0.263393226	-1.924709852	1.425596753	-1.350108191	0.176981281	GAPDHP70
ENSG00000248909	1.446877734	0.263813813	-1.922407989	1.969991923	-0.97584562	0.329140974	HMGB1P21
ENSG00000225224	1.446877734	0.263813813	-1.922407989	1.969991923	-0.97584562	0.329140974	RPS27AP12
ENSG00000199975	0.839672496	0.2640933	-1.920880394	2.519983616	-0.76225908	0.445905391	RN7SKP243
ENSG00000099954	0.819195043	0.264132353	-1.920667071	2.54861606	-0.753611774	0.451082372	CECR2
ENSG00000189052	0.819195043	0.264132353	-1.920667071	2.54861606	-0.753611774	0.451082372	CGB5
ENSG00000241129	0.819195043	0.264132353	-1.920667071	2.54861606	-0.753611774	0.451082372	RPL22P19
ENSG00000234629	0.803229714	0.264163004	-1.920499663	2.57190228	-0.746723419	0.455230531	WDR82P1
ENSG00000187479	3.777878039	0.264332229	-1.919575755	1.056656922	-1.816649959	0.069270729	C11orf96
ENSG00000202379	1.508629557	0.264972295	-1.916086574	1.713454385	-1.118259459	0.263456196	SNORA70
ENSG00000074047	3.657369202	0.265043322	-1.915699906	1.127092036	-1.69968365	0.089190446	GLI2
ENSG00000230789	2.368871526	0.265438131	-1.913552464	1.358838978	-1.408226063	0.159064141	ARHGAP26-IT1
ENSG00000112303	1.445087067	0.265617768	-1.912576437	1.825061585	-1.047951725	0.294660849	VNN2
ENSG00000157303	4.622698237	0.26612906	-1.909802039	0.968914467	-1.971073924	0.048715421	SUSD3
ENSG00000214097	0.833277684	0.2661626	-1.909620228	2.508013201	-0.761407566	0.446413669	SMCO1
ENSG00000167741	0.796834902	0.266258674	-1.909099571	2.5607347	-0.745528059	0.455952555	GGT6
ENSG00000233303	0.796834902	0.266258674	-1.909099571	2.5607347	-0.745528059	0.455952555	XXYLT1-AS1
ENSG00000221874	1.495839933	0.266343097	-1.908642203	1.819760117	-1.048842749	0.294250499	ZNF816-ZNF321P
ENSG00000222533	0.826882872	0.268342735	-1.897851263	2.536758991	-0.748140154	0.454375624	RNU6-705P
ENSG00000152086	0.826882872	0.268342735	-1.897851263	2.536758991	-0.748140154	0.454375624	TUBA3E
ENSG00000256188	0.806405419	0.268408915	-1.897495503	2.566243316	-0.739405921	0.459660548	TAS2R30
ENSG00000274967	0.806405419	0.268408915	-1.897495503	2.566243316	-0.739405921	0.459660548	Y_RNA
ENSG00000225192	0.806405419	0.268408915	-1.897495503	2.566243316	-0.739405921	0.459660548	ZNF33BP1
ENSG00000150175	0.790440091	0.268460844	-1.897216415	2.590238027	-0.732448676	0.463894758	FRMPD2B
ENSG00000198650	3.82352911	0.268651173	-1.896193958	1.043289747	-1.817514227	0.069138412	TAT
ENSG00000225509	0.331953012	0.269393686	-1.892212056	4.040162966	-0.468350429	0.639534011	AIFM1P1
ENSG00000213785	0.331953012	0.269393686	-1.892212056	4.040162966	-0.468350429	0.639534011	AKR1B1P3
ENSG00000279688	0.331953012	0.269393686	-1.892212056	4.040162966	-0.468350429	0.639534011	AQP7P3
ENSG00000108381	0.331953012	0.269393686	-1.892212056	4.040162966	-0.468350429	0.639534011	ASPA
ENSG00000230201	0.331953012	0.269393686	-1.892212056	4.040162966	-0.468350429	0.639534011	ATP6V0CP1
ENSG00000172232	0.331953012	0.269393686	-1.892212056	4.040162966	-0.468350429	0.639534011	AZU1
ENSG00000182352	0.331953012	0.269393686	-1.892212056	4.040162966	-0.468350429	0.639534011	CD300LD-AS1
ENSG00000278455	0.331953012	0.269393686	-1.892212056	4.040162966	-0.468350429	0.639534011	CICP21
ENSG00000251032	0.331953012	0.269393686	-1.892212056	4.040162966	-0.468350429	0.639534011	CUL1P1
ENSG00000265818	0.331953012	0.269393686	-1.892212056	4.040162966	-0.468350429	0.639534011	EEF1E1-BLOC1S5
ENSG00000267346	0.331953012	0.269393686	-1.892212056	4.040162966	-0.468350429	0.639534011	EIF5AP3
ENSG00000275800	0.331953012	0.269393686	-1.892212056	4.040162966	-0.468350429	0.639534011	EIF5P2
ENSG00000173040	0.331953012	0.269393686	-1.892212056	4.040162966	-0.468350429	0.639534011	EVC2
ENSG00000268234	0.331953012	0.269393686	-1.892212056	4.040162966	-0.468350429	0.639534011	FKBP4P6
ENSG00000176692	0.331953012	0.269393686	-1.892212056	4.040162966	-0.468350429	0.639534011	FOXC2
ENSG00000171115	0.331953012	0.269393686	-1.892212056	4.040162966	-0.468350429	0.639534011	GIMAP8
ENSG00000236062	0.331953012	0.269393686	-1.892212056	4.040162966	-0.468350429	0.639534011	GSTM5P1
ENSG00000219608	0.331953012	0.269393686	-1.892212056	4.040162966	-0.468350429	0.639534011	HIGD1AP16
ENSG00000232963	0.331953012	0.269393686	-1.892212056	4.040162966	-0.468350429	0.639534011	HMGN2P20
ENSG00000212961	0.331953012	0.269393686	-1.892212056	4.040162966	-0.468350429	0.639534011	HNRNPA1P40
ENSG00000173641	0.331953012	0.269393686	-1.892212056	4.040162966	-0.468350429	0.639534011	HSPB7
ENSG00000120210	0.331953012	0.269393686	-1.892212056	4.040162966	-0.468350429	0.639534011	INSL6
ENSG00000182450	0.331953012	0.269393686	-1.892212056	4.040162966	-0.468350429	0.639534011	KCNK4
ENSG00000236467	0.331953012	0.269393686	-1.892212056	4.040162966	-0.468350429	0.639534011	KCNMA1-AS1
ENSG00000149633	0.331953012	0.269393686	-1.892212056	4.040162966	-0.468350429	0.639534011	KIAA1755
ENSG00000186474	0.331953012	0.269393686	-1.892212056	4.040162966	-0.468350429	0.639534011	KLK12
ENSG00000217159	0.331953012	0.269393686	-1.892212056	4.040162966	-0.468350429	0.639534011	LARP1P1
ENSG00000261315	0.331953012	0.269393686	-1.892212056	4.040162966	-0.468350429	0.639534011	LARP4P
ENSG00000234854	0.331953012	0.269393686	-1.892212056	4.040162966	-0.468350429	0.639534011	LINC00676
ENSG00000237751	0.331953012	0.269393686	-1.892212056	4.040162966	-0.468350429	0.639534011	LINC01143
ENSG00000233607	0.331953012	0.269393686	-1.892212056	4.040162966	-0.468350429	0.639534011	LINC01392
ENSG00000180869	0.331953012	0.269393686	-1.892212056	4.040162966	-0.468350429	0.639534011	LINC01555
ENSG00000204283	0.331953012	0.269393686	-1.892212056	4.040162966	-0.468350429	0.639534011	LINC01973
ENSG00000251329	0.331953012	0.269393686	-1.892212056	4.040162966	-0.468350429	0.639534011	LINC02353
ENSG00000240175	0.331953012	0.269393686	-1.892212056	4.040162966	-0.468350429	0.639534011	MAGI1-AS1
ENSG00000286646	0.331953012	0.269393686	-1.892212056	4.040162966	-0.468350429	0.639534011	MAP3K5-AS2
ENSG00000237452	0.331953012	0.269393686	-1.892212056	4.040162966	-0.468350429	0.639534011	MEIOSIN
ENSG00000208023	0.331953012	0.269393686	-1.892212056	4.040162966	-0.468350429	0.639534011	MIR185
ENSG00000212051	0.331953012	0.269393686	-1.892212056	4.040162966	-0.468350429	0.639534011	MIR320C2
ENSG00000264580	0.331953012	0.269393686	-1.892212056	4.040162966	-0.468350429	0.639534011	MIR5692B
ENSG00000249119	0.331953012	0.269393686	-1.892212056	4.040162966	-0.468350429	0.639534011	MTND6P4
ENSG00000186723	0.331953012	0.269393686	-1.892212056	4.040162966	-0.468350429	0.639534011	OR10H1
ENSG00000228547	0.331953012	0.269393686	-1.892212056	4.040162966	-0.468350429	0.639534011	OR7E26P
ENSG00000146250	0.331953012	0.269393686	-1.892212056	4.040162966	-0.468350429	0.639534011	PRSS35
ENSG00000276717	0.331953012	0.269393686	-1.892212056	4.040162966	-0.468350429	0.639534011	PRSS47P
ENSG00000153707	0.331953012	0.269393686	-1.892212056	4.040162966	-0.468350429	0.639534011	PTPRD
ENSG00000229531	0.331953012	0.269393686	-1.892212056	4.040162966	-0.468350429	0.639534011	RABGAP1L-AS1
ENSG00000259144	0.331953012	0.269393686	-1.892212056	4.040162966	-0.468350429	0.639534011	RANBP20P
ENSG00000198774	0.331953012	0.269393686	-1.892212056	4.040162966	-0.468350429	0.639534011	RASSF9
ENSG00000162444	0.331953012	0.269393686	-1.892212056	4.040162966	-0.468350429	0.639534011	RBP7
ENSG00000185002	0.331953012	0.269393686	-1.892212056	4.040162966	-0.468350429	0.639534011	RFX6
ENSG00000131721	0.331953012	0.269393686	-1.892212056	4.040162966	-0.468350429	0.639534011	RHOXF2
ENSG00000200783	0.331953012	0.269393686	-1.892212056	4.040162966	-0.468350429	0.639534011	RN7SKP180
ENSG00000239821	0.331953012	0.269393686	-1.892212056	4.040162966	-0.468350429	0.639534011	RN7SL513P
ENSG00000264071	0.331953012	0.269393686	-1.892212056	4.040162966	-0.468350429	0.639534011	RN7SL531P
ENSG00000243115	0.331953012	0.269393686	-1.892212056	4.040162966	-0.468350429	0.639534011	RN7SL849P
ENSG00000223138	0.331953012	0.269393686	-1.892212056	4.040162966	-0.468350429	0.639534011	RNA5SP450
ENSG00000200795	0.331953012	0.269393686	-1.892212056	4.040162966	-0.468350429	0.639534011	RNU4-1
ENSG00000200378	0.331953012	0.269393686	-1.892212056	4.040162966	-0.468350429	0.639534011	RNU5B-4P
ENSG00000251783	0.331953012	0.269393686	-1.892212056	4.040162966	-0.468350429	0.639534011	RNU6-1170P
ENSG00000223062	0.331953012	0.269393686	-1.892212056	4.040162966	-0.468350429	0.639534011	RNU6-1245P
ENSG00000199903	0.331953012	0.269393686	-1.892212056	4.040162966	-0.468350429	0.639534011	RNU6-1273P
ENSG00000252887	0.331953012	0.269393686	-1.892212056	4.040162966	-0.468350429	0.639534011	RNU6-430P
ENSG00000206803	0.331953012	0.269393686	-1.892212056	4.040162966	-0.468350429	0.639534011	RNU6-968P
ENSG00000200629	0.331953012	0.269393686	-1.892212056	4.040162966	-0.468350429	0.639534011	RNY1P11
ENSG00000233254	0.331953012	0.269393686	-1.892212056	4.040162966	-0.468350429	0.639534011	RPL21P134
ENSG00000224476	0.331953012	0.269393686	-1.892212056	4.040162966	-0.468350429	0.639534011	RPL36P16
ENSG00000225093	0.331953012	0.269393686	-1.892212056	4.040162966	-0.468350429	0.639534011	RPL3P7
ENSG00000243894	0.331953012	0.269393686	-1.892212056	4.040162966	-0.468350429	0.639534011	RPS3AP16
ENSG00000264127	0.331953012	0.269393686	-1.892212056	4.040162966	-0.468350429	0.639534011	SCML2P1
ENSG00000234276	0.331953012	0.269393686	-1.892212056	4.040162966	-0.468350429	0.639534011	SDR42E1P3
ENSG00000226148	0.331953012	0.269393686	-1.892212056	4.040162966	-0.468350429	0.639534011	SLC25A39P1
ENSG00000221716	0.331953012	0.269393686	-1.892212056	4.040162966	-0.468350429	0.639534011	SNORA11
ENSG00000252542	0.331953012	0.269393686	-1.892212056	4.040162966	-0.468350429	0.639534011	SNORD36C
ENSG00000266537	0.331953012	0.269393686	-1.892212056	4.040162966	-0.468350429	0.639534011	SPDYE22P
ENSG00000277893	0.331953012	0.269393686	-1.892212056	4.040162966	-0.468350429	0.639534011	SRD5A2
ENSG00000253302	0.331953012	0.269393686	-1.892212056	4.040162966	-0.468350429	0.639534011	STAU2-AS1
ENSG00000185264	0.331953012	0.269393686	-1.892212056	4.040162966	-0.468350429	0.639534011	TEX33
ENSG00000227339	0.331953012	0.269393686	-1.892212056	4.040162966	-0.468350429	0.639534011	THRAP3P1
ENSG00000230662	0.331953012	0.269393686	-1.892212056	4.040162966	-0.468350429	0.639534011	TNPO1P2
ENSG00000224584	0.331953012	0.269393686	-1.892212056	4.040162966	-0.468350429	0.639534011	UBE2V1P13
ENSG00000228445	0.331953012	0.269393686	-1.892212056	4.040162966	-0.468350429	0.639534011	UGT1A2P
ENSG00000199755	0.331953012	0.269393686	-1.892212056	4.040162966	-0.468350429	0.639534011	Y_RNA
ENSG00000199866	0.331953012	0.269393686	-1.892212056	4.040162966	-0.468350429	0.639534011	Y_RNA
ENSG00000206784	0.331953012	0.269393686	-1.892212056	4.040162966	-0.468350429	0.639534011	Y_RNA
ENSG00000207080	0.331953012	0.269393686	-1.892212056	4.040162966	-0.468350429	0.639534011	Y_RNA
ENSG00000253661	0.331953012	0.269393686	-1.892212056	4.040162966	-0.468350429	0.639534011	ZFHX4-AS1
ENSG00000267421	0.331953012	0.269393686	-1.892212056	4.040162966	-0.468350429	0.639534011	ZFP28-DT
ENSG00000196660	1.478446164	0.269732476	-1.890398863	1.746431212	-1.08243534	0.279059132	SLC30A10
ENSG00000237708	1.391658652	0.269905886	-1.889471655	3.917117226	-0.482362806	0.629548238	SPIN2P1
ENSG00000251046	1.391658652	0.269905886	-1.889471655	3.917117226	-0.482362806	0.629548238	ZNF969P
ENSG00000219188	0.800010607	0.271067323	-1.883276885	2.776413604	-0.6783128	0.497573385	CACYBPP3
ENSG00000174950	0.800010607	0.271067323	-1.883276885	2.776413604	-0.6783128	0.497573385	CD164L2
ENSG00000251870	0.800010607	0.271067323	-1.883276885	2.776413604	-0.6783128	0.497573385	RNU2-69P
ENSG00000183055	0.784045279	0.27112359	-1.882977449	2.804485795	-0.671416291	0.50195537	FAM133CP
ENSG00000130045	2.985555261	0.272734699	-1.874429836	1.163448382	-1.611098409	0.107158275	NXNL2
ENSG00000221539	1.575255731	0.273345103	-1.871204565	1.78320673	-1.049348083	0.294017943	SNORD99
ENSG00000141338	0.3255582	0.273987267	-1.867819248	4.042398542	-0.462057174	0.64404032	ABCA8
ENSG00000231729	0.3255582	0.273987267	-1.867819248	4.042398542	-0.462057174	0.64404032	ARHGEF9-IT1
ENSG00000229918	0.3255582	0.273987267	-1.867819248	4.042398542	-0.462057174	0.64404032	DOCK9-AS1
ENSG00000238210	0.3255582	0.273987267	-1.867819248	4.042398542	-0.462057174	0.64404032	ETDA
ENSG00000212766	0.3255582	0.273987267	-1.867819248	4.042398542	-0.462057174	0.64404032	EWSAT1
ENSG00000236972	0.3255582	0.273987267	-1.867819248	4.042398542	-0.462057174	0.64404032	FABP5P1
ENSG00000269304	0.3255582	0.273987267	-1.867819248	4.042398542	-0.462057174	0.64404032	FKBP1AP1
ENSG00000279980	0.3255582	0.273987267	-1.867819248	4.042398542	-0.462057174	0.64404032	GABARAPL3
ENSG00000259411	0.3255582	0.273987267	-1.867819248	4.042398542	-0.462057174	0.64404032	HNRNPA1P45
ENSG00000257195	0.3255582	0.273987267	-1.867819248	4.042398542	-0.462057174	0.64404032	HNRNPA1P50
ENSG00000115602	0.3255582	0.273987267	-1.867819248	4.042398542	-0.462057174	0.64404032	IL1RL1
ENSG00000253764	0.3255582	0.273987267	-1.867819248	4.042398542	-0.462057174	0.64404032	KBTBD11-AS1
ENSG00000230876	0.3255582	0.273987267	-1.867819248	4.042398542	-0.462057174	0.64404032	LINC00486
ENSG00000255362	0.3255582	0.273987267	-1.867819248	4.042398542	-0.462057174	0.64404032	LINC02761
ENSG00000253931	0.3255582	0.273987267	-1.867819248	4.042398542	-0.462057174	0.64404032	LINC02990
ENSG00000173114	0.3255582	0.273987267	-1.867819248	4.042398542	-0.462057174	0.64404032	LRRN3
ENSG00000270975	0.3255582	0.273987267	-1.867819248	4.042398542	-0.462057174	0.64404032	MAGOH3P
ENSG00000244065	0.3255582	0.273987267	-1.867819248	4.042398542	-0.462057174	0.64404032	MARK2P17
ENSG00000185156	0.3255582	0.273987267	-1.867819248	4.042398542	-0.462057174	0.64404032	MFSD6L
ENSG00000283673	0.3255582	0.273987267	-1.867819248	4.042398542	-0.462057174	0.64404032	MIR4531
ENSG00000264314	0.3255582	0.273987267	-1.867819248	4.042398542	-0.462057174	0.64404032	MIR548AT
ENSG00000262118	0.3255582	0.273987267	-1.867819248	4.042398542	-0.462057174	0.64404032	MTCO1P28
ENSG00000258453	0.3255582	0.273987267	-1.867819248	4.042398542	-0.462057174	0.64404032	OR11H2
ENSG00000158786	0.3255582	0.273987267	-1.867819248	4.042398542	-0.462057174	0.64404032	PLA2G2F
ENSG00000257331	0.3255582	0.273987267	-1.867819248	4.042398542	-0.462057174	0.64404032	RACGAP1P1
ENSG00000214019	0.3255582	0.273987267	-1.867819248	4.042398542	-0.462057174	0.64404032	RBM39P1
ENSG00000222385	0.3255582	0.273987267	-1.867819248	4.042398542	-0.462057174	0.64404032	RN7SKP158
ENSG00000264573	0.3255582	0.273987267	-1.867819248	4.042398542	-0.462057174	0.64404032	RN7SL15P
ENSG00000275215	0.3255582	0.273987267	-1.867819248	4.042398542	-0.462057174	0.64404032	RNA5-8SN3
ENSG00000200917	0.3255582	0.273987267	-1.867819248	4.042398542	-0.462057174	0.64404032	RNU6-553P
ENSG00000207518	0.3255582	0.273987267	-1.867819248	4.042398542	-0.462057174	0.64404032	RNU6-59P
ENSG00000201746	0.3255582	0.273987267	-1.867819248	4.042398542	-0.462057174	0.64404032	RNU6-828P
ENSG00000251712	0.3255582	0.273987267	-1.867819248	4.042398542	-0.462057174	0.64404032	RNU7-20P
ENSG00000199788	0.3255582	0.273987267	-1.867819248	4.042398542	-0.462057174	0.64404032	RNY3P2
ENSG00000243422	0.3255582	0.273987267	-1.867819248	4.042398542	-0.462057174	0.64404032	RPL23AP49
ENSG00000234324	0.3255582	0.273987267	-1.867819248	4.042398542	-0.462057174	0.64404032	RPL9P2
ENSG00000233131	0.3255582	0.273987267	-1.867819248	4.042398542	-0.462057174	0.64404032	RPS15AP14
ENSG00000196933	0.3255582	0.273987267	-1.867819248	4.042398542	-0.462057174	0.64404032	RPS26P11
ENSG00000136546	0.3255582	0.273987267	-1.867819248	4.042398542	-0.462057174	0.64404032	SCN7A
ENSG00000268500	0.3255582	0.273987267	-1.867819248	4.042398542	-0.462057174	0.64404032	SIGLEC5
ENSG00000140107	0.3255582	0.273987267	-1.867819248	4.042398542	-0.462057174	0.64404032	SLC25A47
ENSG00000084453	0.3255582	0.273987267	-1.867819248	4.042398542	-0.462057174	0.64404032	SLCO1A2
ENSG00000229786	0.3255582	0.273987267	-1.867819248	4.042398542	-0.462057174	0.64404032	SNRPFP2
ENSG00000229444	0.3255582	0.273987267	-1.867819248	4.042398542	-0.462057174	0.64404032	ST3GAL3-AS1
ENSG00000183379	0.3255582	0.273987267	-1.867819248	4.042398542	-0.462057174	0.64404032	SYNDIG1L
ENSG00000105549	0.3255582	0.273987267	-1.867819248	4.042398542	-0.462057174	0.64404032	THEG
ENSG00000233296	0.3255582	0.273987267	-1.867819248	4.042398542	-0.462057174	0.64404032	TMEM18-DT
ENSG00000200538	0.3255582	0.273987267	-1.867819248	4.042398542	-0.462057174	0.64404032	U3
ENSG00000270294	0.3255582	0.273987267	-1.867819248	4.042398542	-0.462057174	0.64404032	XIAPP1
ENSG00000201365	0.3255582	0.273987267	-1.867819248	4.042398542	-0.462057174	0.64404032	Y_RNA
ENSG00000138311	0.3255582	0.273987267	-1.867819248	4.042398542	-0.462057174	0.64404032	ZNF365
ENSG00000253739	1.516317386	0.27410684	-1.867189765	1.806823933	-1.033409914	0.301412109	RNU6-323P
ENSG00000264964	1.448262772	0.27448993	-1.865174872	1.883724962	-0.990152442	0.322099614	TWSG1-DT
ENSG00000252202	2.123522625	0.274594456	-1.864625598	1.461502542	-1.275827817	0.202016392	Y_RNA
ENSG00000154027	4.403542621	0.275585715	-1.859426986	0.997753248	-1.863614064	0.062375921	AK5
ENSG00000125787	2.231331148	0.275755865	-1.858536524	1.428948662	-1.300632117	0.193384408	GNRH2
ENSG00000236409	2.215820066	0.275820734	-1.858197183	1.493769351	-1.243965263	0.213512348	NRADDP
ENSG00000204052	1.545072339	0.27797931	-1.84695059	1.692807597	-1.091057598	0.275247539	LRRC73
ENSG00000207185	4.565279714	0.278297837	-1.845298397	0.928165829	-1.988112834	0.046799212	RNU6-1157P
ENSG00000243485	1.492528806	0.27839785	-1.844780027	1.827927898	-1.009219252	0.312869496	MIR1302-2HG
ENSG00000141748	0.319163388	0.278719	-1.84311674	4.044700034	-0.45568688	0.648615158	ARL5C
ENSG00000183876	0.319163388	0.278719	-1.84311674	4.044700034	-0.45568688	0.648615158	ARSI
ENSG00000229105	0.319163388	0.278719	-1.84311674	4.044700034	-0.45568688	0.648615158	ASTN2-AS1
ENSG00000244009	0.319163388	0.278719	-1.84311674	4.044700034	-0.45568688	0.648615158	B3GAT3P1
ENSG00000249599	0.319163388	0.278719	-1.84311674	4.044700034	-0.45568688	0.648615158	BMPR1B-DT
ENSG00000235289	0.319163388	0.278719	-1.84311674	4.044700034	-0.45568688	0.648615158	BRD7P6
ENSG00000173237	0.319163388	0.278719	-1.84311674	4.044700034	-0.45568688	0.648615158	C11orf86
ENSG00000270806	0.319163388	0.278719	-1.84311674	4.044700034	-0.45568688	0.648615158	C17orf50
ENSG00000174807	0.319163388	0.278719	-1.84311674	4.044700034	-0.45568688	0.648615158	CD248
ENSG00000255521	0.319163388	0.278719	-1.84311674	4.044700034	-0.45568688	0.648615158	CD44-DT
ENSG00000119946	0.319163388	0.278719	-1.84311674	4.044700034	-0.45568688	0.648615158	CNNM1
ENSG00000245330	0.319163388	0.278719	-1.84311674	4.044700034	-0.45568688	0.648615158	DEPTOR-AS1
ENSG00000227528	0.319163388	0.278719	-1.84311674	4.044700034	-0.45568688	0.648615158	DIAPH3-AS1
ENSG00000261771	0.319163388	0.278719	-1.84311674	4.044700034	-0.45568688	0.648615158	DNAAF4-CCPG1
ENSG00000224220	0.319163388	0.278719	-1.84311674	4.044700034	-0.45568688	0.648615158	DTNB-AS1
ENSG00000214904	0.319163388	0.278719	-1.84311674	4.044700034	-0.45568688	0.648615158	DUTP8
ENSG00000183798	0.319163388	0.278719	-1.84311674	4.044700034	-0.45568688	0.648615158	EMILIN3
ENSG00000284605	0.319163388	0.278719	-1.84311674	4.044700034	-0.45568688	0.648615158	ENPP7P15
ENSG00000255549	0.319163388	0.278719	-1.84311674	4.044700034	-0.45568688	0.648615158	ENPP7P6
ENSG00000140067	0.319163388	0.278719	-1.84311674	4.044700034	-0.45568688	0.648615158	FAM181A
ENSG00000177706	0.319163388	0.278719	-1.84311674	4.044700034	-0.45568688	0.648615158	FAM20C
ENSG00000226709	0.319163388	0.278719	-1.84311674	4.044700034	-0.45568688	0.648615158	FGF12-AS3
ENSG00000231047	0.319163388	0.278719	-1.84311674	4.044700034	-0.45568688	0.648615158	GCNT1P3
ENSG00000140030	0.319163388	0.278719	-1.84311674	4.044700034	-0.45568688	0.648615158	GPR65
ENSG00000251633	0.319163388	0.278719	-1.84311674	4.044700034	-0.45568688	0.648615158	GYG1P1
ENSG00000277775	0.319163388	0.278719	-1.84311674	4.044700034	-0.45568688	0.648615158	H3C7
ENSG00000253226	0.319163388	0.278719	-1.84311674	4.044700034	-0.45568688	0.648615158	HAUS1P3
ENSG00000225698	0.319163388	0.278719	-1.84311674	4.044700034	-0.45568688	0.648615158	IGHV3-72
ENSG00000157368	0.319163388	0.278719	-1.84311674	4.044700034	-0.45568688	0.648615158	IL34
ENSG00000077943	0.319163388	0.278719	-1.84311674	4.044700034	-0.45568688	0.648615158	ITGA8
ENSG00000233579	0.319163388	0.278719	-1.84311674	4.044700034	-0.45568688	0.648615158	KRT8P15
ENSG00000240668	0.319163388	0.278719	-1.84311674	4.044700034	-0.45568688	0.648615158	KRT8P36
ENSG00000214402	0.319163388	0.278719	-1.84311674	4.044700034	-0.45568688	0.648615158	LCNL1
ENSG00000153012	0.319163388	0.278719	-1.84311674	4.044700034	-0.45568688	0.648615158	LGI2
ENSG00000179219	0.319163388	0.278719	-1.84311674	4.044700034	-0.45568688	0.648615158	LINC00311
ENSG00000184274	0.319163388	0.278719	-1.84311674	4.044700034	-0.45568688	0.648615158	LINC00315
ENSG00000280989	0.319163388	0.278719	-1.84311674	4.044700034	-0.45568688	0.648615158	LINC00581
ENSG00000268658	0.319163388	0.278719	-1.84311674	4.044700034	-0.45568688	0.648615158	LINC00664
ENSG00000222005	0.319163388	0.278719	-1.84311674	4.044700034	-0.45568688	0.648615158	LINC01118
ENSG00000257771	0.319163388	0.278719	-1.84311674	4.044700034	-0.45568688	0.648615158	LINC02395
ENSG00000254401	0.319163388	0.278719	-1.84311674	4.044700034	-0.45568688	0.648615158	LINC02752
ENSG00000259854	0.319163388	0.278719	-1.84311674	4.044700034	-0.45568688	0.648615158	LINC02956
ENSG00000285554	0.319163388	0.278719	-1.84311674	4.044700034	-0.45568688	0.648615158	LINC02988
ENSG00000172061	0.319163388	0.278719	-1.84311674	4.044700034	-0.45568688	0.648615158	LRRC15
ENSG00000276645	0.319163388	0.278719	-1.84311674	4.044700034	-0.45568688	0.648615158	Metazoa_SRP
ENSG00000276735	0.319163388	0.278719	-1.84311674	4.044700034	-0.45568688	0.648615158	Metazoa_SRP
ENSG00000221598	0.319163388	0.278719	-1.84311674	4.044700034	-0.45568688	0.648615158	MIR1249
ENSG00000254324	0.319163388	0.278719	-1.84311674	4.044700034	-0.45568688	0.648615158	MIR151A
ENSG00000264429	0.319163388	0.278719	-1.84311674	4.044700034	-0.45568688	0.648615158	MIR3183
ENSG00000267761	0.319163388	0.278719	-1.84311674	4.044700034	-0.45568688	0.648615158	MIR4527HG
ENSG00000284498	0.319163388	0.278719	-1.84311674	4.044700034	-0.45568688	0.648615158	MIR564
ENSG00000255417	0.319163388	0.278719	-1.84311674	4.044700034	-0.45568688	0.648615158	MTCO2P15
ENSG00000229622	0.319163388	0.278719	-1.84311674	4.044700034	-0.45568688	0.648615158	MTND5P2
ENSG00000236758	0.319163388	0.278719	-1.84311674	4.044700034	-0.45568688	0.648615158	MTUS2-AS2
ENSG00000250174	0.319163388	0.278719	-1.84311674	4.044700034	-0.45568688	0.648615158	MYLK-AS2
ENSG00000229647	0.319163388	0.278719	-1.84311674	4.044700034	-0.45568688	0.648615158	MYOSLID
ENSG00000250687	0.319163388	0.278719	-1.84311674	4.044700034	-0.45568688	0.648615158	NAIPP1
ENSG00000261205	0.319163388	0.278719	-1.84311674	4.044700034	-0.45568688	0.648615158	NIFKP4
ENSG00000255346	0.319163388	0.278719	-1.84311674	4.044700034	-0.45568688	0.648615158	NOX5
ENSG00000174145	0.319163388	0.278719	-1.84311674	4.044700034	-0.45568688	0.648615158	NWD2
ENSG00000183801	0.319163388	0.278719	-1.84311674	4.044700034	-0.45568688	0.648615158	OLFML1
ENSG00000180913	0.319163388	0.278719	-1.84311674	4.044700034	-0.45568688	0.648615158	OR56B3P
ENSG00000123360	0.319163388	0.278719	-1.84311674	4.044700034	-0.45568688	0.648615158	PDE1B
ENSG00000284395	0.319163388	0.278719	-1.84311674	4.044700034	-0.45568688	0.648615158	PERCC1
ENSG00000240935	0.319163388	0.278719	-1.84311674	4.044700034	-0.45568688	0.648615158	PLGLA
ENSG00000224087	0.319163388	0.278719	-1.84311674	4.044700034	-0.45568688	0.648615158	POTEF-AS1
ENSG00000226038	0.319163388	0.278719	-1.84311674	4.044700034	-0.45568688	0.648615158	PPIAP21
ENSG00000260815	0.319163388	0.278719	-1.84311674	4.044700034	-0.45568688	0.648615158	PPIAP47
ENSG00000236259	0.319163388	0.278719	-1.84311674	4.044700034	-0.45568688	0.648615158	PPIAP64
ENSG00000286651	0.319163388	0.278719	-1.84311674	4.044700034	-0.45568688	0.648615158	PRSS43P
ENSG00000232144	0.319163388	0.278719	-1.84311674	4.044700034	-0.45568688	0.648615158	PSAT1P2
ENSG00000250053	0.319163388	0.278719	-1.84311674	4.044700034	-0.45568688	0.648615158	RARRES2P4
ENSG00000111783	0.319163388	0.278719	-1.84311674	4.044700034	-0.45568688	0.648615158	RFX4
ENSG00000203616	0.319163388	0.278719	-1.84311674	4.044700034	-0.45568688	0.648615158	RHOT1P2
ENSG00000241333	0.319163388	0.278719	-1.84311674	4.044700034	-0.45568688	0.648615158	RN7SL385P
ENSG00000263815	0.319163388	0.278719	-1.84311674	4.044700034	-0.45568688	0.648615158	RN7SL426P
ENSG00000240457	0.319163388	0.278719	-1.84311674	4.044700034	-0.45568688	0.648615158	RN7SL472P
ENSG00000244044	0.319163388	0.278719	-1.84311674	4.044700034	-0.45568688	0.648615158	RN7SL735P
ENSG00000239888	0.319163388	0.278719	-1.84311674	4.044700034	-0.45568688	0.648615158	RN7SL792P
ENSG00000252496	0.319163388	0.278719	-1.84311674	4.044700034	-0.45568688	0.648615158	RNA5SP33
ENSG00000222973	0.319163388	0.278719	-1.84311674	4.044700034	-0.45568688	0.648615158	RNU2-25P
ENSG00000201622	0.319163388	0.278719	-1.84311674	4.044700034	-0.45568688	0.648615158	RNU6-621P
ENSG00000252944	0.319163388	0.278719	-1.84311674	4.044700034	-0.45568688	0.648615158	RNU6-897P
ENSG00000222858	0.319163388	0.278719	-1.84311674	4.044700034	-0.45568688	0.648615158	RNU6-920P
ENSG00000201699	0.319163388	0.278719	-1.84311674	4.044700034	-0.45568688	0.648615158	RNVU1-24
ENSG00000213253	0.319163388	0.278719	-1.84311674	4.044700034	-0.45568688	0.648615158	RPL12P42
ENSG00000213432	0.319163388	0.278719	-1.84311674	4.044700034	-0.45568688	0.648615158	RPL17P34
ENSG00000227187	0.319163388	0.278719	-1.84311674	4.044700034	-0.45568688	0.648615158	RPL21P31
ENSG00000228599	0.319163388	0.278719	-1.84311674	4.044700034	-0.45568688	0.648615158	RPL7P52
ENSG00000229455	0.319163388	0.278719	-1.84311674	4.044700034	-0.45568688	0.648615158	RPS10P18
ENSG00000231622	0.319163388	0.278719	-1.84311674	4.044700034	-0.45568688	0.648615158	RPS29P7
ENSG00000281264	0.319163388	0.278719	-1.84311674	4.044700034	-0.45568688	0.648615158	SALRNA3
ENSG00000187033	0.319163388	0.278719	-1.84311674	4.044700034	-0.45568688	0.648615158	SAMD7
ENSG00000257596	0.319163388	0.278719	-1.84311674	4.044700034	-0.45568688	0.648615158	SCAT2
ENSG00000112499	0.319163388	0.278719	-1.84311674	4.044700034	-0.45568688	0.648615158	SLC22A2
ENSG00000236253	0.319163388	0.278719	-1.84311674	4.044700034	-0.45568688	0.648615158	SLC25A3P1
ENSG00000224426	0.319163388	0.278719	-1.84311674	4.044700034	-0.45568688	0.648615158	SLC31A1P1
ENSG00000225642	0.319163388	0.278719	-1.84311674	4.044700034	-0.45568688	0.648615158	SNRPEP5
ENSG00000172554	0.319163388	0.278719	-1.84311674	4.044700034	-0.45568688	0.648615158	SNTG2
ENSG00000286095	0.319163388	0.278719	-1.84311674	4.044700034	-0.45568688	0.648615158	SPEGNB
ENSG00000070526	0.319163388	0.278719	-1.84311674	4.044700034	-0.45568688	0.648615158	ST6GALNAC1
ENSG00000197768	0.319163388	0.278719	-1.84311674	4.044700034	-0.45568688	0.648615158	STPG3
ENSG00000179073	0.319163388	0.278719	-1.84311674	4.044700034	-0.45568688	0.648615158	TAAR3P
ENSG00000231053	0.319163388	0.278719	-1.84311674	4.044700034	-0.45568688	0.648615158	TRAPPC2LP1
ENSG00000282499	0.319163388	0.278719	-1.84311674	4.044700034	-0.45568688	0.648615158	TRBV25-1
ENSG00000211689	0.319163388	0.278719	-1.84311674	4.044700034	-0.45568688	0.648615158	TRGC1
ENSG00000126467	0.319163388	0.278719	-1.84311674	4.044700034	-0.45568688	0.648615158	TSKS
ENSG00000234143	0.319163388	0.278719	-1.84311674	4.044700034	-0.45568688	0.648615158	UGT1A13P
ENSG00000197888	0.319163388	0.278719	-1.84311674	4.044700034	-0.45568688	0.648615158	UGT2B17
ENSG00000156076	0.319163388	0.278719	-1.84311674	4.044700034	-0.45568688	0.648615158	WIF1
ENSG00000154764	0.319163388	0.278719	-1.84311674	4.044700034	-0.45568688	0.648615158	WNT7A
ENSG00000200448	0.319163388	0.278719	-1.84311674	4.044700034	-0.45568688	0.648615158	Y_RNA
ENSG00000207105	0.319163388	0.278719	-1.84311674	4.044700034	-0.45568688	0.648615158	Y_RNA
ENSG00000207231	0.319163388	0.278719	-1.84311674	4.044700034	-0.45568688	0.648615158	Y_RNA
ENSG00000207438	0.319163388	0.278719	-1.84311674	4.044700034	-0.45568688	0.648615158	Y_RNA
ENSG00000213188	0.319163388	0.278719	-1.84311674	4.044700034	-0.45568688	0.648615158	YBX1P4
ENSG00000286583	0.319163388	0.278719	-1.84311674	4.044700034	-0.45568688	0.648615158	ZBTB7C-AS1
ENSG00000218016	0.319163388	0.278719	-1.84311674	4.044700034	-0.45568688	0.648615158	ZKSCAN8P2
ENSG00000233688	0.319163388	0.278719	-1.84311674	4.044700034	-0.45568688	0.648615158	ZNF622P1
ENSG00000241149	0.319163388	0.278719	-1.84311674	4.044700034	-0.45568688	0.648615158	ZNF722
ENSG00000185155	1.487924661	0.278779183	-1.842805259	1.730051675	-1.065173535	0.286797407	MIXL1
ENSG00000239856	1.613126953	0.27898553	-1.841737799	1.85033939	-0.995351344	0.319565414	RN7SL225P
ENSG00000183067	11.98354068	0.280026476	-1.836364857	0.554999359	-3.308769331	0.00093707	IGSF5
ENSG00000279141	6.004696424	0.280266478	-1.835128899	0.834837825	-2.198186095	0.027935847	LINC01451
ENSG00000233416	2.190148799	0.280818197	-1.832291672	1.399697975	-1.309062172	0.190513292	RPS25P3
ENSG00000189350	2.824318322	0.282696954	-1.822671755	1.218442738	-1.495902679	0.134679018	TOGARAM2
ENSG00000233493	1.571944604	0.285091232	-1.810504423	1.753445571	-1.032540988	0.301818757	TMEM238
ENSG00000236153	1.50388999	0.28529107	-1.809493505	1.72057595	-1.051678948	0.292946873	UBE2E3-DT
ENSG00000139549	2.261379118	0.285891826	-1.806458723	1.405853182	-1.284955461	0.198807849	DHH
ENSG00000216977	1.565549792	0.286012754	-1.805848611	1.737844202	-1.039131476	0.298743594	RPL21P65
ENSG00000231738	1.374264883	0.286283258	-1.804484792	2.014092451	-0.895929475	0.370290431	TSPAN19
ENSG00000252377	1.451346457	0.286296618	-1.804417466	1.87698089	-0.96134035	0.336381066	RNU6-504P
ENSG00000242337	5.186432172	0.286479527	-1.803496056	0.882503495	-2.043613498	0.040991745	INHCAP
ENSG00000236090	2.333856547	0.286767893	-1.802044587	1.521522631	-1.18436923	0.236266935	LDHAP3
ENSG00000106018	1.55915498	0.28749907	-1.798370806	1.757381117	-1.023324302	0.306154537	VIPR2
ENSG00000200737	3.781234436	0.287651816	-1.797604516	1.046094491	-1.718395931	0.085724422	Y_RNA
ENSG00000075891	1.367870071	0.287652439	-1.797601391	2.017213099	-0.891131132	0.372858825	PAX2
ENSG00000283473	2.17141861	0.288186449	-1.794925598	1.446789042	-1.240627034	0.21474356	FAM240A
ENSG00000289083	3.028257432	0.288684913	-1.792432381	1.197948335	-1.496251824	0.134588044	LINC02256
ENSG00000169903	2.867155916	0.289095364	-1.79038262	1.190946862	-1.503327039	0.132754731	TM4SF4
ENSG00000232729	7.377486755	0.289253083	-1.789595761	0.745083934	-2.40187136	0.016311443	GTF2I-AS1
ENSG00000206778	1.552760168	0.290282001	-1.784472974	1.858344011	-0.960248998	0.336929912	RNU6-213P
ENSG00000075673	1.541761211	0.290405442	-1.783859604	1.745208648	-1.022146897	0.30671138	ATP12A
ENSG00000135577	1.484705554	0.290507036	-1.783354989	1.86000284	-0.958791541	0.337663772	NMBR
ENSG00000129654	2.762523098	0.293070959	-1.77067808	1.229190364	-1.440523886	0.149719237	FOXJ1
ENSG00000258553	2.134748386	0.293754411	-1.767317579	1.395426666	-1.266506956	0.205331641	PCNX4-DT
ENSG00000256742	3.4916195	0.294510553	-1.763608764	1.052869435	-1.675049825	0.093924456	KDM2B-DT
ENSG00000169885	2.754245599	0.294575297	-1.763291643	1.27522535	-1.382729447	0.166747839	CALML6
ENSG00000254879	1.517972631	0.29546205	-1.758955254	1.778971971	-0.988748155	0.322786376	PTPRJ-AS1
ENSG00000230189	2.121958762	0.295576962	-1.758394266	1.421153631	-1.237300618	0.215975498	RABGEF1P2
ENSG00000200394	2.886296949	0.296754808	-1.752656692	1.203493111	-1.456308039	0.145307484	SNORA38B
ENSG00000131233	1.992333656	0.296793419	-1.752468995	1.629398729	-1.075531092	0.28213702	GJA9
ENSG00000249493	1.3838354	0.297090649	-1.7510249	1.919894874	-0.912042073	0.36174657	ANKRD20A18P
ENSG00000257023	1.322083577	0.297914583	-1.74702935	2.007264857	-0.870353179	0.384107425	ETNK1-DT
ENSG00000258096	4.211194004	0.298104818	-1.746108403	1.013996912	-1.722005641	0.085068497	SLC38A2-AS1
ENSG00000140279	1.513368486	0.298310545	-1.745113121	1.887142241	-0.924738519	0.355101938	DUOX2
ENSG00000203435	1.326687722	0.298597785	-1.743724631	1.891819605	-0.921718237	0.356675565	E2F3P2
ENSG00000260792	6.438602059	0.299285167	-1.740407318	0.814442463	-2.136930964	0.032603607	LINC02280
ENSG00000244134	2.084631097	0.299708506	-1.738368068	1.557937977	-1.115813398	0.264502018	RPS12P20
ENSG00000212432	2.682130397	0.302532422	-1.724838332	1.260852964	-1.367993241	0.171314192	SNORA75
ENSG00000123119	1.360046819	0.302568438	-1.724666594	1.899056488	-0.908170244	0.363788282	NECAB1
ENSG00000186676	1.309293954	0.302579587	-1.724613434	1.880882569	-0.916917123	0.35918607	EEF1GP1
ENSG00000242756	2.613983762	0.302939731	-1.722897293	1.335165821	-1.290399489	0.196911989	RHOT1P3
ENSG00000225292	1.96394093	0.30302648	-1.722484223	1.510159871	-1.140597268	0.254037555	LINC02935
ENSG00000249014	2.675735585	0.30337084	-1.720845674	1.253944938	-1.372345485	0.169955912	HMGN2P4
ENSG00000131650	6.378232564	0.30354755	-1.720005564	0.812521979	-2.116872661	0.034270657	KREMEN2
ENSG00000206698	1.302899142	0.303759677	-1.718997725	1.902632453	-0.903483866	0.366269147	RNU1-73P
ENSG00000169035	4.265300762	0.305427897	-1.711096254	0.95629894	-1.789290129	0.073568103	KLK7
ENSG00000228839	3.445789604	0.305689361	-1.709861754	1.08705356	-1.57293239	0.115734474	PIK3IP1-DT
ENSG00000239183	4.754991538	0.305847023	-1.709117861	0.909715998	-1.878737832	0.060280299	SNORA84
ENSG00000171502	1.291900185	0.306131913	-1.707774648	1.90780595	-0.895151128	0.370706306	COL24A1
ENSG00000175728	11.54118847	0.30726048	-1.702465877	0.574080255	-2.965553795	0.003021385	LINC02873
ENSG00000240666	2.577405558	0.307309932	-1.702233702	1.324140999	-1.285538099	0.198604312	MME-AS1
ENSG00000244921	1.285505373	0.307608718	-1.700831702	1.910835038	-0.890098657	0.373412914	MTCYBP18
ENSG00000108830	2.782865128	0.308561794	-1.696368657	1.260381476	-1.345916843	0.178329336	RND2
ENSG00000125492	1.268111605	0.310543792	-1.687131366	2.027992918	-0.831921725	0.405453128	BARHL1
ENSG00000178734	1.268111605	0.310543792	-1.687131366	2.027992918	-0.831921725	0.405453128	LMO7DN
ENSG00000199646	1.268111605	0.310543792	-1.687131366	2.027992918	-0.831921725	0.405453128	RNU6-1272P
ENSG00000150201	7.672402032	0.311946722	-1.680628445	0.732994179	-2.292826455	0.021857998	FXYD4
ENSG00000223979	2.017777481	0.312001023	-1.680377335	1.443749944	-1.163897766	0.244465445	SMCR2
ENSG00000238184	1.892575189	0.31209546	-1.679940722	1.661889682	-1.010861756	0.312082601	CD81-AS1
ENSG00000252132	2.011382669	0.312802888	-1.676674263	1.467534284	-1.142511137	0.253241619	RNU6-795P
ENSG00000187812	2.04841512	0.312807312	-1.676653858	1.610687938	-1.040955121	0.297896378	GOLGA6EP
ENSG00000235786	1.255321981	0.313396059	-1.673941056	2.077999696	-0.805554043	0.420500034	ZNRF3-IT1
ENSG00000282977	3.325642994	0.313726743	-1.672419579	1.07154504	-1.560755279	0.118581503	PCBP2-OT1
ENSG00000175773	1.248927169	0.31401789	-1.67108134	2.231701882	-0.748792369	0.45398236	ZBTB44-DT
ENSG00000228536	1.989476776	0.314778908	-1.667589219	1.448591481	-1.151179778	0.249658283	LYPLAL1-AS1
ENSG00000105467	2.777013874	0.316120638	-1.661452871	1.298081627	-1.279929425	0.200569958	SYNGR4
ENSG00000249715	5.232300825	0.316144016	-1.661346182	0.886447472	-1.874162018	0.060908097	FER1L5
ENSG00000222004	1.301470702	0.316319463	-1.660545766	1.827266172	-0.90875965	0.36347701	LINC02860
ENSG00000263432	1.978477819	0.316337648	-1.660462831	1.450361039	-1.144861718	0.252266444	RN7SL689P
ENSG00000180846	1.356735692	0.317519097	-1.655084731	1.886724706	-0.877226405	0.380363677	CSNK1G2-AS1
ENSG00000229029	1.914935329	0.317697963	-1.654272257	1.565855726	-1.056465311	0.290755681	CDCA4P1
ENSG00000286053	2.027347997	0.317942107	-1.653164001	1.424328618	-1.160661929	0.24577941	ASDURF
ENSG00000270617	2.675962389	0.320453606	-1.641812591	1.210358732	-1.356467754	0.174950388	URGCP-MRPS24
ENSG00000198691	3.89837952	0.320563917	-1.641316054	1.068381609	-1.536263859	0.12447368	ABCA4
ENSG00000213857	0.695829326	0.321614182	-1.636597068	2.989488581	-0.547450517	0.584069258	ACTBP15
ENSG00000239961	0.695829326	0.321614182	-1.636597068	2.989488581	-0.547450517	0.584069258	LILRA4
ENSG00000175779	0.695829326	0.321614182	-1.636597068	2.989488581	-0.547450517	0.584069258	LINC02694
ENSG00000271412	0.695829326	0.321614182	-1.636597068	2.989488581	-0.547450517	0.584069258	PRR13P3
ENSG00000105894	0.695829326	0.321614182	-1.636597068	2.989488581	-0.547450517	0.584069258	PTN
ENSG00000252250	0.695829326	0.321614182	-1.636597068	2.989488581	-0.547450517	0.584069258	Y_RNA
ENSG00000255329	0.711794654	0.321722546	-1.636111051	2.954621019	-0.553746501	0.579752346	H2AZP4
ENSG00000270986	0.711794654	0.321722546	-1.636111051	2.954621019	-0.553746501	0.579752346	HMGB1P51
ENSG00000132972	0.711794654	0.321722546	-1.636111051	2.954621019	-0.553746501	0.579752346	RNF17
ENSG00000199934	0.711794654	0.321722546	-1.636111051	2.954621019	-0.553746501	0.579752346	SNORD81
ENSG00000186466	0.732272108	0.321861165	-1.635489581	2.911996691	-0.561638544	0.574362314	AQP7P1
ENSG00000231561	0.732272108	0.321861165	-1.635489581	2.911996691	-0.561638544	0.574362314	CEACAMP5
ENSG00000242583	0.732272108	0.321861165	-1.635489581	2.911996691	-0.561638544	0.574362314	KMT5AP3
ENSG00000222224	0.732272108	0.321861165	-1.635489581	2.911996691	-0.561638544	0.574362314	Y_RNA
ENSG00000106624	5.317229262	0.321921739	-1.63521809	0.868608225	-1.882572651	0.059758306	AEBP1
ENSG00000148408	1.328434987	0.32195853	-1.635053222	1.994954327	-0.819594314	0.412447416	CACNA1B
ENSG00000135314	3.378051105	0.322277303	-1.633625506	1.057339611	-1.545033864	0.122338072	KHDC1
ENSG00000275026	1.988048335	0.322502139	-1.632619368	1.507299441	-1.083142024	0.278745388	GXYLT1P4
ENSG00000262943	5.774104498	0.323216763	-1.629426072	0.830508554	-1.961961818	0.04976693	ALOX12P2
ENSG00000129151	2.049616118	0.323524824	-1.628051682	1.461299426	-1.114112312	0.265231007	BBOX1
ENSG00000158104	2.758191665	0.323565508	-1.627870268	1.234620238	-1.318519022	0.187329962	HPD
ENSG00000178363	1.940016928	0.323639639	-1.627539776	1.53362028	-1.061240385	0.288580671	CALML3
ENSG00000229068	1.31743603	0.324465337	-1.623863732	1.88633094	-0.860858346	0.389316066	TMPOP1
ENSG00000252174	1.264892497	0.324610624	-1.623217878	2.103377893	-0.771719568	0.440280539	RNU7-18P
ENSG00000144649	1.979770837	0.325113251	-1.620985736	1.450397288	-1.11761498	0.263731468	GASK1A
ENSG00000118520	2.63478004	0.325158293	-1.620785876	1.248307705	-1.298386503	0.194154555	ARG1
ENSG00000241560	3.863773313	0.325171953	-1.620725268	1.024048476	-1.582664597	0.113497932	ZBTB20-AS1
ENSG00000268738	1.972445234	0.325297126	-1.620170019	1.695684901	-0.955466442	0.339341868	HSFX2
ENSG00000270673	1.321948155	0.325447208	-1.619504558	1.813507474	-0.893023371	0.371844657	YTHDF3-DT
ENSG00000249996	1.374491688	0.32550326	-1.619256104	1.883050752	-0.859911026	0.38983809	PPIC-AS1
ENSG00000165507	9.35738773	0.325551893	-1.619040569	0.623506418	-2.596670253	0.009413224	DEPP1
ENSG00000202150	4.464448317	0.326038036	-1.616887814	0.928334646	-1.74170793	0.081559564	RNU6-407P
ENSG00000223263	4.755626477	0.3261654	-1.616324346	0.90201574	-1.791902596	0.07314857	RNU6-387P
ENSG00000212418	1.368096876	0.326339239	-1.615555629	1.791347704	-0.901866023	0.367128042	RNY4P36
ENSG00000197446	1.962377068	0.32777844	-1.60920713	1.453073698	-1.107450457	0.268099221	CYP2F1
ENSG00000136160	3.833589921	0.327828565	-1.608986528	1.009444431	-1.59393274	0.1109511	EDNRB
ENSG00000163914	1.304646406	0.328102695	-1.607780653	2.040840102	-0.787803342	0.430811746	RHO
ENSG00000257956	5.249877996	0.329963853	-1.599620106	0.893367101	-1.790551838	0.073365242	NOP56P3
ENSG00000226928	1.834542629	0.330264677	-1.59830542	1.684338301	-0.948921852	0.34266036	RPS14P4
ENSG00000199332	1.29364745	0.33082699	-1.595851155	2.013545205	-0.792557898	0.428035447	Y_RNA
ENSG00000264075	0.678435557	0.33089961	-1.595534503	2.803990208	-0.569022851	0.569340632	MIR4783
ENSG00000221836	0.678435557	0.33089961	-1.595534503	2.803990208	-0.569022851	0.569340632	OR2A5
ENSG00000216425	0.678435557	0.33089961	-1.595534503	2.803990208	-0.569022851	0.569340632	PIMREGP2
ENSG00000166105	0.694400886	0.330977195	-1.595196281	2.772306683	-0.575403973	0.565018118	GLB1L3
ENSG00000251576	0.694400886	0.330977195	-1.595196281	2.772306683	-0.575403973	0.565018118	LINC01267
ENSG00000232301	0.694400886	0.330977195	-1.595196281	2.772306683	-0.575403973	0.565018118	LNCPRESS1
ENSG00000221241	0.694400886	0.330977195	-1.595196281	2.772306683	-0.575403973	0.565018118	SNORD88A
ENSG00000224106	0.714878339	0.331076151	-1.594765003	2.733640195	-0.583385117	0.559634075	CYP4F25P
ENSG00000196990	0.714878339	0.331076151	-1.594765003	2.733640195	-0.583385117	0.559634075	FAM163B
ENSG00000257271	0.714878339	0.331076151	-1.594765003	2.733640195	-0.583385117	0.559634075	KIRREL3-AS1
ENSG00000224940	3.344648605	0.33112587	-1.594548367	1.16115902	-1.373238583	0.169678189	PRRT4
ENSG00000277232	3.196244693	0.331819561	-1.591529158	1.113882325	-1.428812651	0.153058088	GTSE1-DT
ENSG00000117971	1.934076363	0.332070885	-1.590436857	1.665224843	-0.955088356	0.339533017	CHRNB4
ENSG00000229873	1.405968098	0.332454237	-1.588772329	1.838735054	-0.864057236	0.387556449	OGFR-AS1
ENSG00000238181	2.485970498	0.332531558	-1.588436832	1.291037537	-1.230356815	0.218563517	AHCYP2
ENSG00000169918	7.145785213	0.333365382	-1.584823797	0.742221401	-2.135244006	0.032741084	OTUD7A
ENSG00000231431	3.914390756	0.333459985	-1.584414444	1.028392113	-1.540671524	0.123396751	FAR2P4
ENSG00000155269	3.064647589	0.333674777	-1.583485458	1.163838281	-1.360571725	0.173649072	GPR78
ENSG00000249162	2.097057856	0.333955611	-1.582271743	1.480918421	-1.068439504	0.285322305	ADAM20P3
ENSG00000229291	0.672040745	0.334238729	-1.581049183	2.816723965	-0.561307818	0.574587713	LINC02768
ENSG00000156269	0.672040745	0.334238729	-1.581049183	2.816723965	-0.561307818	0.574587713	NAA11
ENSG00000232131	0.672040745	0.334238729	-1.581049183	2.816723965	-0.561307818	0.574587713	NCOA7-AS1
ENSG00000222404	0.672040745	0.334238729	-1.581049183	2.816723965	-0.561307818	0.574587713	RN7SKP281
ENSG00000259916	0.688006074	0.334299816	-1.580785534	2.784477915	-0.567713439	0.570229564	AQP7B
ENSG00000248780	0.688006074	0.334299816	-1.580785534	2.784477915	-0.567713439	0.570229564	ARL4AP2
ENSG00000124391	0.688006074	0.334299816	-1.580785534	2.784477915	-0.567713439	0.570229564	IL17C
ENSG00000265345	0.688006074	0.334299816	-1.580785534	2.784477915	-0.567713439	0.570229564	MIR5188
ENSG00000252581	0.688006074	0.334299816	-1.580785534	2.784477915	-0.567713439	0.570229564	RNU6-1098P
ENSG00000105131	0.708483527	0.334377688	-1.580449512	2.745142593	-0.575725835	0.56480051	EPHX3
ENSG00000236539	0.708483527	0.334377688	-1.580449512	2.745142593	-0.575725835	0.56480051	HNRNPA1P54
ENSG00000142606	0.708483527	0.334377688	-1.580449512	2.745142593	-0.575725835	0.56480051	MMEL1
ENSG00000271215	0.708483527	0.334377688	-1.580449512	2.745142593	-0.575725835	0.56480051	RPL21P136
ENSG00000223505	0.708483527	0.334377688	-1.580449512	2.745142593	-0.575725835	0.56480051	RPL35AP5
ENSG00000226754	8.39421159	0.334540321	-1.579747992	0.705206814	-2.240120148	0.025083124	MAGOH-DT
ENSG00000252916	7.784785686	0.335257478	-1.576658582	0.707507257	-2.228469836	0.025849201	RNU6-762P
ENSG00000272568	1.333309339	0.336131224	-1.57290353	1.932279114	-0.814014662	0.415636552	CPVL-AS2
ENSG00000149300	1.810754048	0.336321154	-1.572088571	1.598474663	-0.983492956	0.325364881	C11orf52
ENSG00000235010	1.916771904	0.336457467	-1.571503956	1.635324022	-0.960974055	0.336565213	JAKMIP3-AS1
ENSG00000235478	3.096123999	0.336523629	-1.571220286	1.151384123	-1.364636053	0.172367467	LINC01664
ENSG00000253676	1.921286739	0.337310748	-1.567849808	3.849640558	-0.40727174	0.683808417	TAGLN2P1
ENSG00000267394	1.326914527	0.337482023	-1.56711744	1.903997278	-0.823067059	0.41046986	ATXN7L3-AS1
ENSG00000237976	3.805153793	0.337569436	-1.566743809	1.0580655	-1.480762589	0.138669849	RFX5-AS1
ENSG00000230312	1.320519715	0.339090672	-1.560256998	1.898606165	-0.821790758	0.411195995	SLC25A53P1
ENSG00000224074	0.661041789	0.339899434	-1.556820135	2.839205641	-0.548329474	0.583465693	LINC00691
ENSG00000102802	0.661041789	0.339899434	-1.556820135	2.839205641	-0.548329474	0.583465693	MEDAG
ENSG00000183979	0.661041789	0.339899434	-1.556820135	2.839205641	-0.548329474	0.583465693	NPB
ENSG00000138207	0.661041789	0.339899434	-1.556820135	2.839205641	-0.548329474	0.583465693	RBP4
ENSG00000151631	0.677007117	0.339924752	-1.556712676	2.805955682	-0.554788761	0.579039155	AKR1C6P
ENSG00000251075	0.677007117	0.339924752	-1.556712676	2.805955682	-0.554788761	0.579039155	HTT-AS
ENSG00000160951	0.677007117	0.339924752	-1.556712676	2.805955682	-0.554788761	0.579039155	PTGER1
ENSG00000140522	0.677007117	0.339924752	-1.556712676	2.805955682	-0.554788761	0.579039155	RLBP1
ENSG00000223873	0.677007117	0.339924752	-1.556712676	2.805955682	-0.554788761	0.579039155	SAP18P2
ENSG00000185040	0.677007117	0.339924752	-1.556712676	2.805955682	-0.554788761	0.579039155	SPDYE16
ENSG00000202279	0.677007117	0.339924752	-1.556712676	2.805955682	-0.554788761	0.579039155	Y_RNA
ENSG00000243260	0.697484571	0.339957058	-1.556575573	2.76542779	-0.562869722	0.573523599	RN7SL558P
ENSG00000189269	5.324643536	0.340188661	-1.55559304	0.888823577	-1.750170764	0.080088852	DRICH1
ENSG00000162267	2.471752434	0.340373086	-1.55481113	1.306664062	-1.189908849	0.23408222	ITIH3
ENSG00000206965	1.992425038	0.341848178	-1.54857236	1.517294179	-1.020614447	0.307437142	RNU6-5P
ENSG00000237238	2.553050919	0.342145567	-1.547317839	1.368543138	-1.130631396	0.258210267	BMS1P10
ENSG00000156886	1.190894608	0.343284203	-1.542524623	2.131369845	-0.723724523	0.469234875	ITGAD
ENSG00000225981	3.224956242	0.343297897	-1.542467076	1.136074602	-1.357716362	0.174553703	MICALL2-DT
ENSG00000227764	0.654646977	0.343460983	-1.541781877	2.676530609	-0.576037454	0.564589866	LINC01693
ENSG00000274799	0.654646977	0.343460983	-1.541781877	2.676530609	-0.576037454	0.564589866	Metazoa_SRP
ENSG00000177679	0.654646977	0.343460983	-1.541781877	2.676530609	-0.576037454	0.564589866	SRRM3
ENSG00000283691	0.654646977	0.343460983	-1.541781877	2.676530609	-0.576037454	0.564589866	Y_RNA
ENSG00000251400	0.670612305	0.343467246	-1.541755569	2.647223552	-0.582404749	0.560294083	ALDH7A1P1
ENSG00000235032	0.670612305	0.343467246	-1.541755569	2.647223552	-0.582404749	0.560294083	BMP7-AS1
ENSG00000177519	0.670612305	0.343467246	-1.541755569	2.647223552	-0.582404749	0.560294083	RPRM
ENSG00000258373	0.670612305	0.343467246	-1.541755569	2.647223552	-0.582404749	0.560294083	SLC25A3P2
ENSG00000215102	0.670612305	0.343467246	-1.541755569	2.647223552	-0.582404749	0.560294083	TERF1P4
ENSG00000201724	0.670612305	0.343467246	-1.541755569	2.647223552	-0.582404749	0.560294083	Y_RNA
ENSG00000217325	0.691089759	0.343475205	-1.541722138	2.611531213	-0.590351794	0.554954822	PRELID1P1
ENSG00000226085	0.691089759	0.343475205	-1.541722138	2.611531213	-0.590351794	0.554954822	UQCRFS1P1
ENSG00000225766	3.17232069	0.34438731	-1.537896113	1.084506969	-1.418060148	0.156173205	DHRS4L1
ENSG00000162913	1.763176887	0.345120369	-1.534828471	1.610115554	-0.953241193	0.34046788	OBSCN-AS1
ENSG00000263834	4.420362976	0.34559662	-1.532838986	0.924671901	-1.65771122	0.097375768	MIR4635
ENSG00000230068	1.813929753	0.346294262	-1.529929612	1.502245789	-1.018428291	0.308474463	CDC42-IT1
ENSG00000243708	3.912734874	0.346871794	-1.527525563	1.007032875	-1.516857692	0.129302617	PLA2G4B
ENSG00000198133	1.351996125	0.346886636	-1.527463834	1.888005101	-0.809035862	0.418494519	TMEM229B
ENSG00000250115	0.684694947	0.346997954	-1.52700094	2.789828732	-0.547345764	0.584141209	AK3P2
ENSG00000240563	0.684694947	0.346997954	-1.52700094	2.789828732	-0.547345764	0.584141209	L1TD1
ENSG00000247317	0.684694947	0.346997954	-1.52700094	2.789828732	-0.547345764	0.584141209	LY6E-DT
ENSG00000205361	0.684694947	0.346997954	-1.52700094	2.789828732	-0.547345764	0.584141209	MT1DP
ENSG00000280620	0.684694947	0.346997954	-1.52700094	2.789828732	-0.547345764	0.584141209	SCAANT1
ENSG00000283023	0.664217493	0.347016908	-1.526922136	2.831813261	-0.539202975	0.589746808	FRG1GP
ENSG00000259417	0.648252165	0.347031764	-1.526860374	2.866291112	-0.532695499	0.594244382	CTXND1
ENSG00000230911	0.648252165	0.347031764	-1.526860374	2.866291112	-0.532695499	0.594244382	PPIHP1
ENSG00000265648	0.648252165	0.347031764	-1.526860374	2.866291112	-0.532695499	0.594244382	RN7SL279P
ENSG00000241568	0.648252165	0.347031764	-1.526860374	2.866291112	-0.532695499	0.594244382	RN7SL338P
ENSG00000166856	6.305523047	0.347622241	-1.524407706	0.784972255	-1.941989281	0.052138398	GPR182
ENSG00000251513	2.474836119	0.347748545	-1.523883618	1.253868769	-1.215345382	0.22423439	LIX1-AS1
ENSG00000103355	5.040086993	0.348553201	-1.520549216	0.846190989	-1.796933832	0.072346125	PRSS33
ENSG00000273769	0.680090802	0.349552191	-1.516420215	3.021994796	-0.50179445	0.615812118	L1CAM-AS1
ENSG00000235927	0.680090802	0.349552191	-1.516420215	3.021994796	-0.50179445	0.615812118	NEXN-AS1
ENSG00000243420	0.680090802	0.349552191	-1.516420215	3.021994796	-0.50179445	0.615812118	RN7SL734P
ENSG00000125735	0.680090802	0.349552191	-1.516420215	3.021994796	-0.50179445	0.615812118	TNFSF14
ENSG00000198768	0.659613349	0.349593178	-1.516251061	3.071037258	-0.493726039	0.621499673	APCDD1L
ENSG00000234239	0.659613349	0.349593178	-1.516251061	3.071037258	-0.493726039	0.621499673	CFL1P8
ENSG00000248394	0.659613349	0.349593178	-1.516251061	3.071037258	-0.493726039	0.621499673	FOSL1P1
ENSG00000255358	0.659613349	0.349593178	-1.516251061	3.071037258	-0.493726039	0.621499673	NDUFAF2P2
ENSG00000289731	0.64364802	0.349625311	-1.516118462	3.111303675	-0.48729363	0.626050261	FAM153B
ENSG00000203859	0.64364802	0.349625311	-1.516118462	3.111303675	-0.48729363	0.626050261	HSD3B2
ENSG00000259262	0.64364802	0.349625311	-1.516118462	3.111303675	-0.48729363	0.626050261	NDUFA3P4
ENSG00000228277	0.64364802	0.349625311	-1.516118462	3.111303675	-0.48729363	0.626050261	UMLILO
ENSG00000260615	1.851800975	0.349641454	-1.51605185	1.515649629	-1.000265378	0.317182097	RPL23AP97
ENSG00000266589	1.34739198	0.349754232	-1.515586582	1.975734626	-0.767100278	0.443021896	MIR4512
ENSG00000187391	4.907740429	0.35179292	-1.507201645	0.893176054	-1.687463113	0.091514337	MAGI2
ENSG00000227495	1.167106028	0.352595947	-1.503912203	2.019630156	-0.74464733	0.456484948	KIF1C-AS1
ENSG00000244378	1.160711216	0.352996351	-1.502274825	2.122944097	-0.707637486	0.479170407	RPS2P45
ENSG00000168754	0.67369599	0.353018452	-1.5021845	2.811559729	-0.534288667	0.593141832	FAM178B
ENSG00000233012	0.67369599	0.353018452	-1.5021845	2.811559729	-0.534288667	0.593141832	HDAC1P2
ENSG00000237603	0.67369599	0.353018452	-1.5021845	2.811559729	-0.534288667	0.593141832	HMGB3P12
ENSG00000226386	0.67369599	0.353018452	-1.5021845	2.811559729	-0.534288667	0.593141832	PARD3-DT
ENSG00000239279	0.67369599	0.353018452	-1.5021845	2.811559729	-0.534288667	0.593141832	RN7SL184P
ENSG00000200687	0.67369599	0.353018452	-1.5021845	2.811559729	-0.534288667	0.593141832	RNA5SP335
ENSG00000125409	0.67369599	0.353018452	-1.5021845	2.811559729	-0.534288667	0.593141832	TEKT3
ENSG00000263883	0.653218537	0.353093227	-1.501878946	2.854861882	-0.52607762	0.598834277	EEF1DP7
ENSG00000129455	0.653218537	0.353093227	-1.501878946	2.854861882	-0.52607762	0.598834277	KLK8
ENSG00000256091	0.653218537	0.353093227	-1.501878946	2.854861882	-0.52607762	0.598834277	MTRF1LP1
ENSG00000285990	0.653218537	0.353093227	-1.501878946	2.854861882	-0.52607762	0.598834277	NBEAP6
ENSG00000232385	0.653218537	0.353093227	-1.501878946	2.854861882	-0.52607762	0.598834277	RPS3AP25
ENSG00000227589	0.653218537	0.353093227	-1.501878946	2.854861882	-0.52607762	0.598834277	TP73-AS3
ENSG00000224520	0.637253208	0.353151977	-1.501638922	2.890451911	-0.519517006	0.603400257	KRT8P45
ENSG00000243267	0.637253208	0.353151977	-1.501638922	2.890451911	-0.519517006	0.603400257	RN7SL614P
ENSG00000242182	0.637253208	0.353151977	-1.501638922	2.890451911	-0.519517006	0.603400257	RN7SL745P
ENSG00000200250	0.637253208	0.353151977	-1.501638922	2.890451911	-0.519517006	0.603400257	RNU6-1147P
ENSG00000205307	1.768143259	0.353433996	-1.500487278	1.637163355	-0.916516531	0.359396041	SAP25
ENSG00000207445	5.641667781	0.35345348	-1.500407748	0.827744059	-1.812646954	0.069886291	SNORD15B
ENSG00000136404	6.128593697	0.353456938	-1.500393633	0.772167572	-1.943093296	0.052004887	TM6SF1
ENSG00000149927	6.379925928	0.353813935	-1.498937225	0.804100917	-1.8641158	0.062305444	DOC2A
ENSG00000213613	5.699927146	0.353897509	-1.498596489	0.809869447	-1.850417367	0.064253418	RPL11P3
ENSG00000237819	4.592598233	0.355711373	-1.491220992	0.968652922	-1.539479166	0.12368736	CDK6-AS1
ENSG00000207308	1.328207544	0.356055217	-1.489827102	2.018988903	-0.737907524	0.460570646	RNU6-878P
ENSG00000228140	1.863162158	0.356443358	-1.488255257	1.468857743	-1.013205849	0.310961847	EFHD2-AS1
ENSG00000261644	0.667301178	0.356780439	-1.486891575	2.824519817	-0.52642278	0.598594491	CYLD-AS1
ENSG00000225329	0.667301178	0.356780439	-1.486891575	2.824519817	-0.52642278	0.598594491	LHFPL3-AS2
ENSG00000228285	0.667301178	0.356780439	-1.486891575	2.824519817	-0.52642278	0.598594491	LYPLA2P1
ENSG00000207393	0.667301178	0.356780439	-1.486891575	2.824519817	-0.52642278	0.598594491	RNU6-136P
ENSG00000261220	3.162976978	0.356803772	-1.486797226	1.142585014	-1.301257418	0.193170357	ST3GAL1-DT
ENSG00000279094	0.646823725	0.356886268	-1.486463705	2.868616883	-0.518181328	0.604331761	LINC01670
ENSG00000263407	0.646823725	0.356886268	-1.486463705	2.868616883	-0.518181328	0.604331761	MIR4660
ENSG00000265559	0.646823725	0.356886268	-1.486463705	2.868616883	-0.518181328	0.604331761	RN7SL652P
ENSG00000242706	0.646823725	0.356886268	-1.486463705	2.868616883	-0.518181328	0.604331761	RPS27AP9
ENSG00000102010	0.630858396	0.356969398	-1.486127695	2.904878608	-0.511597177	0.608932962	BMX
ENSG00000239828	0.630858396	0.356969398	-1.486127695	2.904878608	-0.511597177	0.608932962	CCDC54-AS1
ENSG00000214360	0.630858396	0.356969398	-1.486127695	2.904878608	-0.511597177	0.608932962	EFCAB9
ENSG00000182950	0.630858396	0.356969398	-1.486127695	2.904878608	-0.511597177	0.608932962	ODF3L1
ENSG00000206589	0.630858396	0.356969398	-1.486127695	2.904878608	-0.511597177	0.608932962	RNU6-354P
ENSG00000240991	0.630858396	0.356969398	-1.486127695	2.904878608	-0.511597177	0.608932962	RPL23AP67
ENSG00000202046	0.630858396	0.356969398	-1.486127695	2.904878608	-0.511597177	0.608932962	Y_RNA
ENSG00000162723	2.971329842	0.357189451	-1.485238622	1.182419327	-1.256101442	0.209079193	SLAMF9
ENSG00000136514	3.709022568	0.357287011	-1.484844629	1.014360764	-1.463823012	0.143242313	RTP4
ENSG00000276902	1.200465125	0.357294833	-1.484813045	2.022630157	-0.734100122	0.462887719	Y_RNA
ENSG00000116014	1.149712259	0.358143427	-1.48139063	2.010853145	-0.736697572	0.461306284	KISS1R
ENSG00000249362	1.149712259	0.358143427	-1.48139063	2.010853145	-0.736697572	0.461306284	LINC02488
ENSG00000253549	1.240219034	0.358664154	-1.47929453	2.239509984	-0.660543842	0.508904893	CA3-AS1
ENSG00000183535	1.240219034	0.358664154	-1.47929453	2.239509984	-0.660543842	0.508904893	COL18A1-AS1
ENSG00000213937	2.299424519	0.35882925	-1.478630599	1.39232407	-1.061987386	0.288241412	CLDN9
ENSG00000215182	19.31348402	0.359692536	-1.475163874	0.435394033	-3.388112294	0.000703754	MUC5AC
ENSG00000227155	1.143317448	0.360166972	-1.473262204	2.014755927	-0.731236069	0.464634972	DOCK8-AS2
ENSG00000130600	1.136922636	0.360575939	-1.471624965	2.139763776	-0.687751135	0.491609513	H19
ENSG00000227165	4.883816426	0.360692045	-1.471160491	0.857229364	-1.716180701	0.086128974	WDR11-DT
ENSG00000226125	0.660906366	0.361264911	-1.46887096	3.066740335	-0.478968155	0.631961283	LINC01907
ENSG00000254453	0.660906366	0.361264911	-1.46887096	3.066740335	-0.478968155	0.631961283	NAV2-AS2
ENSG00000252739	0.660906366	0.361264911	-1.46887096	3.066740335	-0.478968155	0.631961283	RNU7-151P
ENSG00000054938	0.640428913	0.361388895	-1.468375919	3.118428612	-0.470870461	0.637733243	CHRDL2
ENSG00000205108	0.640428913	0.361388895	-1.468375919	3.118428612	-0.470870461	0.637733243	FAM205A
ENSG00000175202	0.640428913	0.361388895	-1.468375919	3.118428612	-0.470870461	0.637733243	HIGD2B
ENSG00000232579	0.640428913	0.361388895	-1.468375919	3.118428612	-0.470870461	0.637733243	MTCO1P27
ENSG00000251166	0.640428913	0.361388895	-1.468375919	3.118428612	-0.470870461	0.637733243	OR7E163P
ENSG00000207083	0.640428913	0.361388895	-1.468375919	3.118428612	-0.470870461	0.637733243	RNU6-22P
ENSG00000143502	0.640428913	0.361388895	-1.468375919	3.118428612	-0.470870461	0.637733243	SUSD4
ENSG00000240823	4.238421141	0.361479691	-1.468013502	0.960861387	-1.52780986	0.126559753	RN7SL23P
ENSG00000241095	0.624463584	0.361486187	-1.467987573	3.161011034	-0.464404444	0.642358006	CYP51A1P1
ENSG00000244411	0.624463584	0.361486187	-1.467987573	3.161011034	-0.464404444	0.642358006	KRTAP5-7
ENSG00000278200	0.624463584	0.361486187	-1.467987573	3.161011034	-0.464404444	0.642358006	LINC01971
ENSG00000261634	0.624463584	0.361486187	-1.467987573	3.161011034	-0.464404444	0.642358006	PAQR5-DT
ENSG00000199313	1.879127487	0.362510063	-1.463907052	1.505971463	-0.972068255	0.331016594	RNU4-82P
ENSG00000219902	4.119613661	0.362970474	-1.462075897	0.954751561	-1.531367904	0.125678492	RPL35P3
ENSG00000201563	1.87733682	0.363423777	-1.460275285	1.582542319	-0.922740117	0.356142654	Y_RNA
ENSG00000231690	4.800997481	0.363512569	-1.459922845	0.902304998	-1.617992638	0.105664184	LINC00574
ENSG00000276575	1.764924152	0.364279499	-1.456882288	1.619063463	-0.899830255	0.368210591	MIR6895
ENSG00000227039	3.060316156	0.364675457	-1.455314986	1.10979395	-1.311338007	0.189743593	ITGB2-AS1
ENSG00000228043	7.180476085	0.365160976	-1.453395498	0.715961844	-2.02999016	0.04235754	SPOPL-DT
ENSG00000119715	1.125923679	0.365587436	-1.451711603	2.025652671	-0.716663633	0.47358167	ESRRB
ENSG00000249020	2.994052209	0.365702038	-1.451259428	1.141392733	-1.271481223	0.203557503	SNORA58
ENSG00000182040	1.870849988	0.365716596	-1.451201997	1.483546148	-0.978198082	0.327976365	USH1G
ENSG00000253311	2.890755811	0.365801302	-1.450867886	1.290084814	-1.124629846	0.260745921	LINC01847
ENSG00000178201	2.925997595	0.366787919	-1.446981972	1.203052708	-1.202758584	0.229069756	VN1R1
ENSG00000205790	2.98586673	0.366850101	-1.446737412	1.114202961	-1.298450518	0.194132569	DPP9-AS1
ENSG00000227744	20.19528341	0.367013701	-1.446094172	0.431448259	-3.351720957	0.000803109	LINC01940
ENSG00000223394	1.119528867	0.367458343	-1.444347389	2.049185424	-0.704839773	0.480909954	TRBV29OR9-2
ENSG00000258245	1.791888437	0.369053188	-1.438099341	1.644597094	-0.874438698	0.381879391	RPL10P13
ENSG00000235908	2.228058777	0.369496001	-1.436369343	1.433548973	-1.001967405	0.316359336	RHOA-IT1
ENSG00000205116	7.096228699	0.369547194	-1.436169475	0.701525174	-2.047210177	0.040637453	TMEM88B
ENSG00000226450	4.118639468	0.369651621	-1.435761854	0.977648123	-1.468587542	0.141944696	CYP2D8P
ENSG00000042832	1.205431497	0.370901915	-1.430890379	2.084358522	-0.686489567	0.492404441	TG
ENSG00000236039	1.836154471	0.37114636	-1.429939877	1.527106091	-0.936372322	0.349081523	LINC02889
ENSG00000180638	1.78088948	0.371586218	-1.428231101	1.69854858	-0.840853843	0.400429819	SLC47A2
ENSG00000233590	1.102135099	0.372164174	-1.425988913	2.165776304	-0.658419298	0.510268738	LINC02640
ENSG00000225062	2.313961407	0.372565356	-1.424434566	1.314703846	-1.083464211	0.278602428	CATIP-AS1
ENSG00000164675	5.636565349	0.373507419	-1.420791196	0.842295328	-1.686808828	0.091640117	IQUB
ENSG00000164385	5.756930178	0.375304821	-1.413865273	0.805974698	-1.754230347	0.079391045	LINC01600
ENSG00000142408	1.089345475	0.375382299	-1.413567474	2.36867755	-0.59677497	0.550657631	CACNG8
ENSG00000207336	6.516031149	0.37545006	-1.413307073	0.722336135	-1.956578113	0.05039709	RNU6-658P
ENSG00000251175	2.237629294	0.376635788	-1.408758003	1.37076376	-1.027717571	0.3040827	GSTCD-AS1
ENSG00000228291	3.038274841	0.378195066	-1.402797553	1.142422588	-1.227914756	0.21947897	ARL4AP3
ENSG00000104951	5.200158981	0.378775818	-1.400583868	0.859827708	-1.628912228	0.103331601	IL4I1
ENSG00000266370	1.135494196	0.378835686	-1.400355856	1.94968576	-0.718246953	0.472605032	MIR3657
ENSG00000265763	22.12765313	0.379001748	-1.399723594	0.400040204	-3.498957301	0.000467081	ZNF488
ENSG00000215595	2.804060318	0.379262529	-1.398731255	1.196187672	-1.169324252	0.242273016	C20orf202
ENSG00000232354	5.399585966	0.37941029	-1.398169288	0.807508038	-1.731461759	0.08336944	VIPR1-AS1
ENSG00000257501	1.90729277	0.380473676	-1.394131454	1.537083504	-0.906997863	0.364407927	PAFAH1B2P2
ENSG00000160408	12.19386164	0.380619348	-1.393579194	0.533929261	-2.61004462	0.009053041	ST6GALNAC6
ENSG00000248152	1.175248105	0.381324141	-1.390910226	1.98652916	-0.700171059	0.483820483	ANK2-AS1
ENSG00000250215	1.175248105	0.381324141	-1.390910226	1.98652916	-0.700171059	0.483820483	CIR1P2
ENSG00000199477	3.066937773	0.381986026	-1.388408231	1.170227471	-1.186443034	0.235447385	SNORA31
ENSG00000252874	6.016090877	0.382013737	-1.388303576	0.796918102	-1.742090651	0.081492583	Y_RNA
ENSG00000149596	1.124495239	0.382030023	-1.388242074	2.041384013	-0.680049449	0.496473151	JPH2
ENSG00000216723	1.124495239	0.382030023	-1.388242074	2.041384013	-0.680049449	0.496473151	NUDT19P3
ENSG00000281358	4.055050866	0.383622769	-1.382239743	0.970630618	-1.424063612	0.154428059	RASSF1-AS1
ENSG00000198216	21.06383699	0.383918744	-1.381127096	0.425020286	-3.249555709	0.001155854	CACNA1E
ENSG00000254120	1.834634011	0.38450682	-1.378918906	1.595219986	-0.864406739	0.387364492	LINC02155
ENSG00000207151	3.92533645	0.385297438	-1.375955501	0.98616892	-1.395253363	0.16293945	Y_RNA
ENSG00000223437	1.219514138	0.385429958	-1.375459384	1.896760107	-0.725162543	0.468352319	TMSB4XP3
ENSG00000259438	3.510887963	0.385699763	-1.374449836	1.045416321	-1.314739218	0.188597561	MAPK6-DT
ENSG00000249986	4.071016195	0.386447757	-1.371654703	0.955874015	-1.43497436	0.151294404	YWHAQP6
ENSG00000206417	3.594999926	0.386454179	-1.371630726	1.023650027	-1.339941083	0.1802645	H1-10-AS1
ENSG00000277740	1.168761273	0.386476472	-1.371547506	1.926534552	-0.711924686	0.476511415	Metazoa_SRP
ENSG00000231858	1.157854336	0.387171695	-1.368954609	1.996879999	-0.685546758	0.492998966	STAT4-AS1
ENSG00000110375	2.275862743	0.387320671	-1.368399594	1.381322795	-0.990644329	0.321859284	UPK2
ENSG00000236474	1.213119326	0.388080149	-1.365573455	1.979253985	-0.689943517	0.490229708	GCNT1P1
ENSG00000243710	6.889521381	0.38864958	-1.363458139	0.718265834	-1.89826395	0.05766132	CFAP57
ENSG00000232879	2.369090975	0.388700399	-1.363269505	1.292727367	-1.054568457	0.291622736	GLRX5P2
ENSG00000253522	10.2754804	0.389201706	-1.361410062	0.608953634	-2.235654715	0.025374398	MIR3142HG
ENSG00000161544	1.151459524	0.389484022	-1.36036395	2.020048015	-0.673431492	0.500672819	CYGB
ENSG00000239472	1.151459524	0.389484022	-1.36036395	2.020048015	-0.673431492	0.500672819	RN7SL221P
ENSG00000151789	2.419751821	0.389718347	-1.359496243	1.311433416	-1.036649079	0.299899431	ZNF385D
ENSG00000252361	3.560212388	0.389769928	-1.359305307	1.012025117	-1.343153726	0.179222202	RNU6-118P
ENSG00000171885	2.827713476	0.389959792	-1.358602716	1.158792125	-1.172430056	0.241024438	AQP4
ENSG00000221916	5.124145692	0.390708503	-1.355835441	0.823747302	-1.645936123	0.099776911	C19orf73
ENSG00000262686	1.157762316	0.391047997	-1.354582402	2.177512442	-0.622077916	0.533890636	GLIS2-AS1
ENSG00000170390	2.75326405	0.391674692	-1.352272183	1.238269531	-1.092066105	0.274804046	DCLK2
ENSG00000104863	6.421739209	0.392811743	-1.348090036	0.759818711	-1.7742259	0.076025792	LIN7B
ENSG00000250447	1.151367504	0.392888347	-1.347808716	2.046751574	-0.658511142	0.51020974	LINC02105
ENSG00000241431	4.186966795	0.393558165	-1.345351222	1.019776404	-1.319260983	0.187081877	RPL37P6
ENSG00000234465	4.034800218	0.393704836	-1.344813661	0.934604879	-1.438911449	0.150175613	PINLYP
ENSG00000139567	3.099707201	0.393823751	-1.344377972	1.21310544	-1.108211972	0.267770282	ACVRL1
ENSG00000270528	1.25738536	0.393948153	-1.343922325	2.072094002	-0.648581736	0.516608764	FAM133EP
ENSG00000271869	4.449064665	0.393957603	-1.343887718	0.916533353	-1.466272572	0.142574044	DCTN6-DT
ENSG00000230148	8.016964883	0.394385568	-1.342321334	0.649072054	-2.068062128	0.038634181	HOXB-AS1
ENSG00000132855	6.360826157	0.394464806	-1.342031505	0.742655509	-1.807071367	0.070751152	ANGPTL3
ENSG00000169994	4.983613649	0.394699396	-1.341173783	0.896869127	-1.495395195	0.134811334	MYO7B
ENSG00000254480	2.731266137	0.394848504	-1.340628871	1.221285784	-1.097719214	0.272327117	LINC02749
ENSG00000200913	2.503771764	0.394949434	-1.340260139	1.413999272	-0.947850657	0.343205488	SNORD46
ENSG00000260898	2.943209829	0.395244078	-1.33918425	1.277372	-1.048390171	0.29445888	ADPGK-AS1
ENSG00000110436	1.134065756	0.396044497	-1.336265562	2.133433018	-0.626345215	0.531088536	SLC1A2
ENSG00000078053	3.59665517	0.3971983	-1.332068648	1.044520388	-1.275292147	0.202205856	AMPH
ENSG00000231307	2.859644133	0.397723288	-1.330163057	1.155127199	-1.15152951	0.249514462	RPS3P2
ENSG00000183629	1.731973189	0.398042442	-1.329005826	1.546510956	-0.859357524	0.390143297	GOLGA8G
ENSG00000242352	4.597920115	0.39821287	-1.328388247	0.894859091	-1.484466392	0.137685233	FAM91A3P
ENSG00000224891	1.127670944	0.398638955	-1.326845398	2.16706944	-0.612276364	0.540354925	ARL14EPP1
ENSG00000113749	1.127670944	0.398638955	-1.326845398	2.16706944	-0.612276364	0.540354925	HRH2
ENSG00000247381	2.914817104	0.398818699	-1.326195043	1.172193242	-1.131379192	0.257895526	PLUT
ENSG00000211697	1.178331789	0.399039907	-1.325395059	1.899699492	-0.697686695	0.485373151	TRGV5
ENSG00000167549	6.831172069	0.399096096	-1.32519193	0.725193394	-1.827363489	0.067645135	CORO6
ENSG00000204021	4.536168292	0.399337026	-1.32432125	0.932458	-1.420247614	0.155535606	LIPK
ENSG00000188660	1.670313387	0.399540868	-1.323585014	1.559411514	-0.848772118	0.396008108	LINC00319
ENSG00000143552	7.233669702	0.399854527	-1.322452873	0.701679987	-1.884695157	0.059471007	NUP210L
ENSG00000231884	1.132183068	0.400088108	-1.321610346	2.058897061	-0.641902099	0.520936751	NDUFB1P1
ENSG00000233695	9.643331061	0.400116435	-1.321508206	0.598791178	-2.206960047	0.027316851	GAS6-AS1
ENSG00000204390	4.517075877	0.400579531	-1.319839391	0.87693755	-1.505055167	0.132309894	HSPA1L
ENSG00000113578	7.414499212	0.400602045	-1.319758311	0.677832291	-1.947027794	0.051531403	FGF1
ENSG00000232859	5.507433884	0.400602799	-1.319755592	0.838519435	-1.573911751	0.115507853	LYRM9
ENSG00000242973	1.670221367	0.400784227	-1.319102362	1.673118758	-0.788409284	0.430457342	TDRD6-AS1
ENSG00000274098	2.826739283	0.400961451	-1.318464555	1.251292425	-1.0536822	0.292028441	RN7SL787P
ENSG00000259803	1.714579421	0.402166864	-1.314133878	1.523456526	-0.862600183	0.38835733	SLC22A31
ENSG00000258527	5.23986885	0.403379656	-1.309789771	0.83307504	-1.572235043	0.115896051	ASB9P1
ENSG00000177283	1.173727645	0.403403759	-1.309703568	2.162640929	-0.605603802	0.544777877	FZD8
ENSG00000134070	15.86997073	0.403441025	-1.3095703	0.473057725	-2.768309725	0.005634788	IRAK2
ENSG00000218902	1.125788257	0.403573028	-1.309098337	2.200804106	-0.594827288	0.551958925	PTMAP3
ENSG00000182177	1.228992635	0.403784369	-1.308343031	2.060673456	-0.634910411	0.525486846	ASB18
ENSG00000149651	1.228992635	0.403784369	-1.308343031	2.060673456	-0.634910411	0.525486846	SPINT4
ENSG00000118094	2.761406127	0.403796916	-1.308298204	1.279108187	-1.0228206	0.306392676	TREH
ENSG00000259746	2.815648306	0.403827649	-1.308188403	1.255153851	-1.042253428	0.297294198	HSPE1P3
ENSG00000273253	2.815648306	0.403827649	-1.308188403	1.255153851	-1.042253428	0.297294198	TRABD-AS1
ENSG00000200591	1.657431743	0.404660696	-1.305215365	1.562163244	-0.835517908	0.403426169	Y_RNA
ENSG00000186487	1.646524807	0.405173042	-1.303389908	1.56533508	-0.832658723	0.40503723	MYT1L
ENSG00000152076	3.350105271	0.405269071	-1.303048018	1.044025878	-1.248099349	0.211994677	CCDC74B
ENSG00000233973	3.240506081	0.405950609	-1.300623886	1.119480916	-1.161809789	0.245312737	LINC01360
ENSG00000162009	7.811234468	0.406002903	-1.300438053	0.663462651	-1.960077257	0.049986761	SSTR5
ENSG00000201544	1.651036932	0.406241145	-1.299591727	1.563754673	-0.831071363	0.405933316	SNORA16B
ENSG00000283676	2.262280256	0.406297157	-1.299392827	1.555899171	-0.835139481	0.403639179	MIR5087
ENSG00000259498	1.640129995	0.406622026	-1.298239728	1.591747822	-0.815606411	0.414725281	TPM1-AS
ENSG00000238120	13.36196019	0.406886196	-1.297302759	0.500343435	-2.592824587	0.009519131	LINC01589
ENSG00000265802	4.913903153	0.408342826	-1.292147213	0.857168951	-1.50745919	0.131692997	RN7SL49P
ENSG00000237609	1.154543209	0.409010789	-1.289789197	2.013516194	-0.640565594	0.521804959	LINC02943
ENSG00000206914	1.154543209	0.409010789	-1.289789197	2.013516194	-0.640565594	0.521804959	Y_RNA
ENSG00000233623	2.827940281	0.409062631	-1.289606347	1.144549507	-1.12673706	0.259853669	PGAM1P11
ENSG00000185942	2.78179156	0.409610693	-1.287674717	1.179583664	-1.091634919	0.274993601	NKAIN3
ENSG00000265144	5.209866788	0.409647815	-1.287543975	0.964149398	-1.33541957	0.181739063	MIR548AM
ENSG00000230683	1.576587505	0.410319984	-1.285178674	1.739746094	-0.738716229	0.460079329	DDTP1
ENSG00000254119	31.60856716	0.410570911	-1.284296681	0.34226001	-3.752400638	0.000175149	LINC02842
ENSG00000201342	1.211598866	0.410791702	-1.283521055	2.100539224	-0.611043603	0.541170715	RNU4-38P
ENSG00000252569	1.211598866	0.410791702	-1.283521055	2.100539224	-0.611043603	0.541170715	RNU6-1153P
ENSG00000240003	1.205204055	0.41099373	-1.282811709	1.97932057	-0.648107097	0.516915684	RPL7P24
ENSG00000199466	1.205204055	0.41099373	-1.282811709	1.97932057	-0.648107097	0.516915684	Y_RNA
ENSG00000265142	6.695470975	0.411056929	-1.282589884	0.722883749	-1.774268525	0.076018744	MIR133A1HG
ENSG00000225493	3.260891514	0.411240194	-1.281946816	1.10275241	-1.162497405	0.245033478	LINC01107
ENSG00000163283	10.15688987	0.411641736	-1.280538833	0.643657852	-1.989471316	0.046649205	ALPP
ENSG00000234806	1.673397072	0.41177028	-1.280088391	1.510049181	-0.847713046	0.396597799	RPL26P29
ENSG00000251298	1.673397072	0.41177028	-1.280088391	1.510049181	-0.847713046	0.396597799	TMEM184C-DT
ENSG00000234473	1.148148397	0.411914582	-1.279582897	2.044819962	-0.625768	0.531467124	ZNF101P2
ENSG00000172137	10.21311848	0.412213578	-1.278536068	0.591718194	-2.160717857	0.030717141	CALB2
ENSG00000256902	1.774810783	0.412496062	-1.27754775	1.638481391	-0.779714531	0.435558924	IQSEC3P1
ENSG00000224273	3.294250611	0.412667307	-1.276948948	1.050864906	-1.215140919	0.224312349	RABGEF1P3
ENSG00000182168	1.198809243	0.41304714	-1.275621652	1.963898668	-0.649535372	0.515992391	UNC5C
ENSG00000211765	3.337585854	0.413122211	-1.275359468	1.181937335	-1.079041528	0.280569215	TRBJ2-2
ENSG00000222038	1.66700226	0.413337284	-1.274608592	1.511443711	-0.843305366	0.399057683	POTEJ
ENSG00000239419	7.239498456	0.413367714	-1.274502382	0.694358083	-1.835511694	0.066429908	RN7SL535P
ENSG00000157992	6.186460978	0.413476735	-1.274121939	0.867717984	-1.468359493	0.142006599	KRTCAP3
ENSG00000269845	4.47106194	0.413694055	-1.27336387	0.926464667	-1.374433278	0.169307211	CCNYL6
ENSG00000185689	8.757055597	0.414058469	-1.272093589	0.623962387	-2.03873441	0.041476542	C6orf201
ENSG00000235847	2.136985945	0.414283586	-1.271309434	1.397025277	-0.910011762	0.362816307	LDHAP7
ENSG00000236359	2.711196818	0.414609469	-1.270175028	1.236556312	-1.027187372	0.304332243	OR51B8P
ENSG00000271858	5.464595653	0.414764281	-1.269636438	0.788460714	-1.610272287	0.107338427	CYB561D2
ENSG00000172215	7.659476025	0.415577422	-1.266810818	0.68437958	-1.851035382	0.064164463	CXCR6
ENSG00000251450	14.16602991	0.415627573	-1.266636727	0.51853463	-2.442723499	0.014576901	RASGRF2-AS1
ENSG00000221669	1.649700511	0.416050057	-1.265170979	1.769922618	-0.714817115	0.474722058	MIR548N
ENSG00000178162	6.456246678	0.416435295	-1.263835746	0.738382057	-1.711628465	0.086965159	FAR2P2
ENSG00000228598	2.214703095	0.416740333	-1.262779361	1.435321246	-0.879788664	0.378973807	MACC1-AS1
ENSG00000238290	7.825725244	0.417055461	-1.261688846	0.696030299	-1.812692419	0.069879274	ERRFI1-DT
ENSG00000231942	1.649608491	0.417558527	-1.259949666	1.530318199	-0.823325284	0.410323039	HNRNPA1P36
ENSG00000225357	5.463167213	0.417843238	-1.258966308	0.797701978	-1.578241427	0.114510156	RPF2P1
ENSG00000240366	1.024918102	0.418098487	-1.258085274	2.443751109	-0.51481727	0.606680716	RPL36AP45
ENSG00000227262	12.03491024	0.418366036	-1.25716236	0.523179665	-2.40292665	0.016264449	HCG4B
ENSG00000109705	2.592297318	0.418443333	-1.256895833	1.269893269	-0.989764938	0.322289026	NKX3-2
ENSG00000125514	1.693966545	0.41891201	-1.25528085	1.648834051	-0.761314245	0.446469394	LINC00029
ENSG00000222383	2.065257976	0.419043782	-1.25482711	1.459165572	-0.859962114	0.389809927	RNA5SP203
ENSG00000172247	2.927833532	0.419171738	-1.254386646	1.241226473	-1.010602556	0.312206692	C1QTNF4
ENSG00000258788	2.367435093	0.419400308	-1.253600175	1.412402047	-0.887566099	0.374774196	CKS1BP1
ENSG00000112852	2.060653831	0.419658354	-1.252712794	1.482516566	-0.844990756	0.398116	PCDHB2
ENSG00000102683	1.194205098	0.420196825	-1.250862835	2.265428407	-0.552152887	0.58084361	SGCG
ENSG00000263764	1.194205098	0.420196825	-1.250862835	2.265428407	-0.552152887	0.58084361	SNORD43
ENSG00000134760	5.437495945	0.420216385	-1.25079568	0.797308878	-1.568771795	0.116701123	DSG1
ENSG00000229598	8.838764926	0.420377646	-1.250242141	0.681726375	-1.833935414	0.066663582	PRDX3P1
ENSG00000207475	2.247970172	0.421122562	-1.247687925	1.446158132	-0.86276037	0.388269232	SNORA80E
ENSG00000179935	2.146556461	0.421438067	-1.246607462	1.378149755	-0.904551524	0.365703027	LINC00652
ENSG00000061656	33.9923492	0.421701586	-1.245705648	0.318179051	-3.915108946	9.04E-05	SPAG4
ENSG00000207744	1.687479713	0.421892178	-1.245053754	1.550233491	-0.803139502	0.421894108	MIR10B
ENSG00000275793	7.038323568	0.422333351	-1.243545917	0.711763133	-1.747134487	0.080614012	RIMBP3
ENSG00000236617	5.304787154	0.422391398	-1.243347639	0.819570653	-1.517071938	0.129248522	CHFR-DT
ENSG00000233392	3.399202254	0.422792965	-1.241976724	1.06581136	-1.165287564	0.243902611	UICLM
ENSG00000229758	1.727233622	0.423264597	-1.240368271	1.538982139	-0.805966645	0.420262082	DYNLT3P2
ENSG00000205403	2.144673774	0.423797914	-1.238551608	1.315608384	-0.941428789	0.346485166	CFI
ENSG00000152292	6.546888237	0.42507997	-1.234193815	0.724496578	-1.703519177	0.088470952	SH2D6
ENSG00000123999	10.36219422	0.42586837	-1.231520512	0.593451463	-2.07518321	0.037969558	INHA
ENSG00000147485	2.171638059	0.427158603	-1.227156256	1.311006308	-0.936041458	0.349251843	PXDNL
ENSG00000240106	2.584474066	0.427185357	-1.2270659	1.261959127	-0.972349954	0.33087648	RN7SL146P
ENSG00000175318	4.329555704	0.42759334	-1.225688714	0.955881666	-1.282259883	0.199751496	GRAMD2A
ENSG00000237940	28.84742889	0.427635258	-1.225547287	0.339920114	-3.605397961	0.000311675	LINC01238
ENSG00000257605	4.391123487	0.427708216	-1.225301174	0.963583711	-1.271608434	0.203512279	MYG1-AS1
ENSG00000116035	13.835951	0.428877225	-1.221363389	0.502966786	-2.428318177	0.015169029	VAX2
ENSG00000226147	1.007524334	0.429012626	-1.220907988	2.292536764	-0.532557648	0.594339826	TUBBP10
ENSG00000222448	2.682214423	0.429174882	-1.22036245	1.236954377	-0.986586469	0.323845406	RN7SKP150
ENSG00000225580	2.671307487	0.429421886	-1.219532372	1.254136651	-0.972407888	0.330847669	PA2G4P5
ENSG00000250050	2.571684442	0.429512595	-1.219227656	1.248826961	-0.976298314	0.328916655	MTND4P9
ENSG00000258611	2.211299948	0.429739065	-1.218467166	1.330011167	-0.916133034	0.359597123	YBX2P2
ENSG00000236516	2.768117053	0.429853557	-1.218082852	1.188520551	-1.024873193	0.305423025	KLF2P4
ENSG00000160111	3.97819546	0.430122744	-1.217179675	1.098144571	-1.108396569	0.267690586	CPAMD8
ENSG00000225447	6.887498626	0.430466617	-1.216026736	0.739161836	-1.645142751	0.099940376	RPS15AP10
ENSG00000237828	3.303685705	0.430681592	-1.215306433	1.132764055	-1.072868112	0.283330295	PA2G4P1
ENSG00000272273	2.701853106	0.431733578	-1.211786792	1.208440384	-1.002769196	0.315972235	IER3-AS1
ENSG00000258571	1.001129522	0.432067586	-1.210671093	2.298512154	-0.526719466	0.598388416	PTTG4P
ENSG00000203730	1.502589616	0.43234334	-1.209750628	1.846687935	-0.655092073	0.512408475	TEDDM1
ENSG00000170209	3.762851763	0.433004616	-1.20754569	1.033913742	-1.167936589	0.242832344	ANKK1
ENSG00000135925	11.32960178	0.433685103	-1.205280208	0.544069069	-2.215307352	0.026738976	WNT10A
ENSG00000122224	5.90421441	0.434060529	-1.204031856	0.773403707	-1.556796076	0.119518909	LY9
ENSG00000105808	8.403240094	0.434129089	-1.203804002	0.628710954	-1.914717716	0.055528513	RASA4
ENSG00000189058	1.646297364	0.434302525	-1.203227753	1.662081346	-0.723928318	0.469109744	APOD
ENSG00000279066	3.661346032	0.434607318	-1.202215629	1.026074323	-1.171665251	0.241331479	HEXD-IT1
ENSG00000167131	3.148979001	0.434616552	-1.202184976	1.079219744	-1.113939012	0.265305352	CCDC103
ENSG00000235660	2.638310617	0.434843805	-1.201430815	1.182522427	-1.015989877	0.309634207	LINC00345
ENSG00000156413	2.63651995	0.435260732	-1.200048224	1.182597551	-1.014756223	0.310222046	FUT6
ENSG00000106178	3.319559014	0.435293826	-1.199938538	1.113740591	-1.077394994	0.281303839	CCL24
ENSG00000233220	2.132246377	0.435364066	-1.199705758	1.428837955	-0.839637381	0.401111733	PRDM10-DT
ENSG00000226245	5.426813103	0.435504607	-1.199240114	0.840555401	-1.426723465	0.153659619	ZNF32-AS1
ENSG00000203688	14.92813292	0.437006054	-1.194274828	0.47601393	-2.50890731	0.012110526	LINC02487
ENSG00000273294	0.990130565	0.437491585	-1.192672827	2.288616858	-0.521132588	0.602274411	C1QTNF3-AMACR
ENSG00000225259	5.825615086	0.43830466	-1.189994078	0.766589499	-1.552322434	0.120585093	ST13P6
ENSG00000186377	2.71414508	0.438380772	-1.189743575	1.191007138	-0.998939081	0.317824203	CYP4X1
ENSG00000267440	3.160340184	0.438905481	-1.18801781	1.060087314	-1.120679206	0.262424436	LINC02594
ENSG00000238041	2.665182882	0.438943604	-1.187892503	1.196341152	-0.992937927	0.320740205	TMEM230P2
ENSG00000202441	2.209871508	0.439586469	-1.185781117	1.381528943	-0.858310731	0.390720905	RNY4P10
ENSG00000233013	2.65878807	0.439904332	-1.184738287	1.17999449	-1.004020186	0.315368884	FAM157B
ENSG00000232987	21.51010264	0.440861752	-1.181601777	0.415071713	-2.846741276	0.004416924	LINC01219
ENSG00000205791	9.852671501	0.441682935	-1.178917002	0.648468232	-1.818002708	0.069063719	LOH12CR2
ENSG00000171931	1.478801036	0.442256692	-1.177044121	1.747151926	-0.673693056	0.500506477	FBXW10
ENSG00000213420	23.11108658	0.443012549	-1.174580528	0.411654459	-2.853316665	0.004326548	GPC2
ENSG00000182223	1.433014542	0.443220193	-1.173904483	3.872654881	-0.303126542	0.761793427	ZAR1
ENSG00000262576	1.467802079	0.443359464	-1.173451224	1.861802663	-0.630276907	0.528513429	PCDHGA4
ENSG00000260455	2.241347918	0.443670395	-1.172439804	1.347245819	-0.870249355	0.384164149	NBAT1
ENSG00000177932	0.977340941	0.443848455	-1.171860919	2.30106487	-0.509268962	0.61056371	ZNF354C
ENSG00000203804	1.472406224	0.444303665	-1.170382053	1.749570361	-0.668953978	0.503524836	ADAMTSL4-AS1
ENSG00000199545	1.472406224	0.444303665	-1.170382053	1.749570361	-0.668953978	0.503524836	RNA5SP195
ENSG00000226186	2.719111452	0.444696541	-1.16910691	1.193693885	-0.979402613	0.327381086	ELOCP21
ENSG00000162888	2.62588322	0.444703058	-1.169085771	1.311822577	-0.891191988	0.372826182	C1orf147
ENSG00000181804	4.067651805	0.444783853	-1.168823679	0.982194036	-1.190013008	0.234041279	SLC9A9
ENSG00000278505	7.85649366	0.445212441	-1.167434187	0.651766191	-1.791185556	0.073263523	C17orf78
ENSG00000274461	2.677474856	0.446025201	-1.164802869	1.217950201	-0.956363296	0.338888721	LINC02930
ENSG00000090376	64.38915777	0.4461113	-1.164524404	0.230363654	-5.055156861	4.30E-07	IRAK3
ENSG00000153930	4.045745911	0.446441892	-1.163455686	0.959423049	-1.212661805	0.225259149	ANKFN1
ENSG00000230042	3.066522283	0.446907217	-1.161952751	1.218761	-0.953388524	0.340393254	AK3P3
ENSG00000255642	7.912120877	0.44712263	-1.16125753	0.653294947	-1.777539434	0.075479529	PABPC1P4
ENSG00000233304	25.70616912	0.447250846	-1.160843883	0.366723912	-3.165443665	0.001548466	LINC01346
ENSG00000126246	8.892183277	0.448088958	-1.158142919	0.614758994	-1.88389748	0.059578844	IGFLR1
ENSG00000146216	1.056848759	0.448555756	-1.156640771	2.404449961	-0.481041731	0.63048684	TTBK1
ENSG00000124194	3.179389198	0.449009661	-1.155181608	1.065415519	-1.084254534	0.278251958	GDAP1L1
ENSG00000172482	1.501161176	0.449342836	-1.154111493	1.736410047	-0.664653775	0.506271966	AGXT
ENSG00000239494	8.508010202	0.449783382	-1.152697735	0.641217807	-1.797669561	0.072229388	RN7SL333P
ENSG00000173838	2.60302543	0.450210872	-1.151327199	1.265154611	-0.910028852	0.362807294	MARCHF10
ENSG00000100739	5.906096459	0.450267207	-1.151146684	0.771040967	-1.49297733	0.135443121	BDKRB1
ENSG00000183813	0.966341985	0.450889207	-1.149155117	2.191183271	-0.524445003	0.599969063	CCR4
ENSG00000248890	0.966341985	0.450889207	-1.149155117	2.191183271	-0.524445003	0.599969063	HHIP-AS1
ENSG00000206743	0.966341985	0.450889207	-1.149155117	2.191183271	-0.524445003	0.599969063	RNU6-484P
ENSG00000239351	1.93268397	0.451818082	-1.146186085	1.50742928	-0.760358115	0.447040553	NPM1P29
ENSG00000128482	5.306623091	0.452041556	-1.145472691	0.842806091	-1.359117717	0.17410929	RNF112
ENSG00000212549	0.955343028	0.452589694	-1.143724361	2.520998915	-0.453679037	0.650059857	RNA5SP354
ENSG00000168405	2.023190744	0.4528351	-1.142942306	1.426993509	-0.800944293	0.423163897	CMAHP
ENSG00000258735	7.128869099	0.453516398	-1.140773378	0.687735643	-1.658738194	0.097168559	PPP1R13B-DT
ENSG00000100365	1.006095894	0.453552382	-1.140658912	2.153339002	-0.529716367	0.596308599	NCF4
ENSG00000177238	1.006095894	0.453552382	-1.140658912	2.153339002	-0.529716367	0.596308599	TRIM72
ENSG00000243859	1.926289158	0.453604257	-1.140493915	1.499889575	-0.760385254	0.447024335	RPL5P17
ENSG00000225082	0.959947173	0.454113052	-1.138876592	2.196851797	-0.518413028	0.604170127	DAP3P1
ENSG00000234036	5.121551664	0.455160053	-1.135554149	0.838272271	-1.354636421	0.175533424	TXNP6
ENSG00000264966	0.953552361	0.455650457	-1.134000581	2.345905661	-0.483395645	0.62881484	MIR5094
ENSG00000110900	91.2808185	0.455658495	-1.133975131	0.200822837	-5.646644314	1.64E-08	TSPAN11
ENSG00000150556	3.699990325	0.456306357	-1.131925342	1.023626383	-1.105799304	0.268813396	LYPD6B
ENSG00000167748	17.34433818	0.456426306	-1.13154615	0.45424885	-2.491026999	0.012737444	KLK1
ENSG00000187583	31.31024622	0.45644601	-1.131483872	0.328252138	-3.446996198	0.000566857	PLEKHN1
ENSG00000254502	1.52173065	0.457123203	-1.129345043	1.735625641	-0.650684697	0.515250044	FNTAP1
ENSG00000231908	1.52173065	0.457123203	-1.129345043	1.735625641	-0.650684697	0.515250044	IDH1-AS1
ENSG00000105880	1.561484559	0.457551836	-1.127992898	1.850974301	-0.609404948	0.542256059	DLX5
ENSG00000165807	3.542946687	0.45776529	-1.127320021	1.078165748	-1.045590646	0.29575007	PPP1R36
ENSG00000234476	0.948948216	0.457839568	-1.127085943	2.350754089	-0.479457187	0.631613419	LINC02765
ENSG00000240964	3.266492825	0.458785836	-1.124107242	1.11801932	-1.005445274	0.314682489	RN7SL751P
ENSG00000145536	2.532338668	0.458814531	-1.124017012	1.231446533	-0.912761523	0.361367979	ADAMTS16
ENSG00000245598	2.999103246	0.459190231	-1.122836145	1.132173009	-0.991753148	0.321317958	DACT3-AS1
ENSG00000252244	2.430924957	0.459321327	-1.122424322	1.26757731	-0.885487862	0.375893563	RNU7-3P
ENSG00000181126	12.86844279	0.459651828	-1.121386617	0.523359784	-2.14266868	0.032139712	HLA-V
ENSG00000188219	23.32293366	0.459898013	-1.120614129	0.425024687	-2.636585979	0.008374497	POTEE
ENSG00000199676	1.466373639	0.459932243	-1.120506755	1.790938826	-0.625653282	0.531542382	Y_RNA
ENSG00000247157	5.888567269	0.460008224	-1.120268441	0.805512173	-1.390752962	0.164300351	LINC01252
ENSG00000238098	4.110445996	0.460093008	-1.120002562	0.947866337	-1.181603902	0.237362905	ABCA17P
ENSG00000138356	6.191146645	0.460210945	-1.119632799	0.735322476	-1.522641882	0.127848325	AOX1
ENSG00000204542	13.15220266	0.460218411	-1.119609395	0.51348884	-2.180396745	0.029228065	C6orf15
ENSG00000225756	17.10772103	0.460492103	-1.118751679	0.434218955	-2.576469003	0.009981515	DBH-AS1
ENSG00000242852	4.140991615	0.461163773	-1.116648909	0.935631672	-1.193470618	0.232685113	ZNF709
ENSG00000168427	4.718194154	0.461370896	-1.116001094	0.875406605	-1.274837416	0.202366794	KLHL30
ENSG00000135472	9.210819363	0.461452025	-1.11574743	0.615882524	-1.811623786	0.070044347	FAIM2
ENSG00000260352	1.043967116	0.461520563	-1.115533166	2.138288064	-0.52169452	0.601883041	SMG1-DT
ENSG00000223776	2.087934231	0.461641731	-1.11515445	1.494617414	-0.746113648	0.455598766	LGALS8-AS1
ENSG00000241983	1.033060179	0.461647872	-1.115135259	2.261599404	-0.493073732	0.62196049	RN7SL566P
ENSG00000206941	1.033060179	0.461647872	-1.115135259	2.261599404	-0.493073732	0.62196049	SNORD15A
ENSG00000236130	6.693807737	0.462434002	-1.112680615	0.703619634	-1.581366638	0.113794231	PTCSC2
ENSG00000266983	10.11385218	0.462548817	-1.112322462	0.615820534	-1.806244513	0.070880155	RANBP3-DT
ENSG00000227331	2.032669241	0.462691034	-1.111878953	1.434762731	-0.774956673	0.438365262	RPL7AP22
ENSG00000280109	13.04729693	0.462711441	-1.111815324	0.511217171	-2.174839552	0.029642142	PLAC4
ENSG00000171722	6.445602593	0.462715457	-1.111802801	0.746515537	-1.489323056	0.136402319	SPATA46
ENSG00000183628	18.88842833	0.46291868	-1.111169314	0.4377215	-2.538530355	0.011131915	DGCR6
ENSG00000241563	9.70341229	0.463767877	-1.1085252	0.614125495	-1.805046704	0.071067374	CORT
ENSG00000256940	23.40326653	0.464014491	-1.107758233	0.373968721	-2.962168147	0.003054809	PPP1R14B-AS1
ENSG00000259225	1.554997727	0.464139417	-1.107369871	1.657453272	-0.668115288	0.504060004	LINC02345
ENSG00000091536	7.055393229	0.464372154	-1.10664663	0.722096748	-1.532546205	0.125387705	MYO15A
ENSG00000213809	2.400741565	0.46449594	-1.106262107	1.300200979	-0.850839312	0.39485862	KLRK1
ENSG00000270948	0.936158592	0.464846802	-1.105172764	2.364400732	-0.467421935	0.640198032	MTDHP1
ENSG00000172935	3.789815411	0.465132389	-1.10428669	1.028620964	-1.073560357	0.283019773	MRGPRF
ENSG00000183134	3.438313868	0.465504718	-1.103132306	1.05186638	-1.04873806	0.294298692	PTGDR2
ENSG00000207352	1.537695978	0.465869025	-1.102003684	1.826750325	-0.60325906	0.546336364	RNU6-540P
ENSG00000104783	8.215989924	0.466135181	-1.101179691	0.745127284	-1.477841054	0.139450327	KCNN4
ENSG00000021826	1.964614627	0.466893163	-1.098835633	1.40816664	-0.78033068	0.435196259	CPS1
ENSG00000188536	0.929763781	0.467129179	-1.09810653	2.552313031	-0.430239754	0.667021247	HBA2
ENSG00000170091	0.929763781	0.467129179	-1.09810653	2.552313031	-0.430239754	0.667021247	NSG2
ENSG00000260034	3.671007931	0.46724617	-1.097745258	1.011378757	-1.085394814	0.277746828	LCMT1-AS2
ENSG00000241598	1.022061222	0.467256002	-1.0977149	2.251158556	-0.487622206	0.625817464	KRTAP5-4
ENSG00000134323	1.022061222	0.467256002	-1.0977149	2.251158556	-0.487622206	0.625817464	MYCN
ENSG00000212329	1.022061222	0.467256002	-1.0977149	2.251158556	-0.487622206	0.625817464	RNU6-316P
ENSG00000259224	7.50222391	0.468119942	-1.095049871	0.673604214	-1.625657692	0.104022495	SLC35G6
ENSG00000254266	2.519911271	0.468968457	-1.092437204	1.22393017	-0.892564977	0.372090182	PKIA-AS1
ENSG00000266750	4.335172799	0.469024153	-1.092265878	0.948651042	-1.151388476	0.249572453	MIR4645
ENSG00000284491	1.440794392	0.469871895	-1.089660619	1.699514525	-0.641159933	0.521418778	THSD8
ENSG00000142623	57.97507311	0.469975012	-1.089344043	0.237264714	-4.591260216	4.41E-06	PADI1
ENSG00000261089	1.026573347	0.470170814	-1.088743109	2.132427929	-0.51056502	0.609655675	CDC37P2
ENSG00000235768	2.518028584	0.470809631	-1.086784262	1.241948189	-0.87506409	0.381539035	BRD7P5
ENSG00000258955	1.01566641	0.471045453	-1.086061818	2.141714859	-0.507099166	0.61208524	LINC00519
ENSG00000073150	4.419192741	0.471153644	-1.085730492	0.886817565	-1.224299715	0.220839184	PANX2
ENSG00000186642	5.434859152	0.471433681	-1.08487326	0.795799379	-1.363249694	0.172803831	PDE2A
ENSG00000235065	5.996550609	0.471468393	-1.084767039	0.746210872	-1.453700394	0.146029389	RPL24P2
ENSG00000278763	29.95634427	0.471782509	-1.083806162	0.365383365	-2.966216493	0.003014882	FAM27B
ENSG00000142515	11.00439909	0.472093155	-1.08285653	0.546612093	-1.981032883	0.047587586	KLK3
ENSG00000264745	1.52030221	0.472251477	-1.082372787	1.725937083	-0.62712181	0.530579392	TTC39C-AS1
ENSG00000257285	17.48833303	0.472501145	-1.081610269	0.447649775	-2.416197507	0.015683552	PRMT5-DT
ENSG00000207954	1.475944156	0.472529933	-1.081522374	1.685243433	-0.641760325	0.521028814	MIR138-1
ENSG00000227684	2.19045963	0.472711754	-1.080967357	1.536926354	-0.703330615	0.481849736	CROCCP4
ENSG00000243449	4.076202016	0.473466766	-1.078664931	0.929463865	-1.160523795	0.245835612	C4orf48
ENSG00000130948	0.964913545	0.474152919	-1.076575678	2.207994335	-0.487580815	0.625846787	HSD17B3
ENSG00000166831	0.964913545	0.474152919	-1.076575678	2.207994335	-0.487580815	0.625846787	RBPMS2
ENSG00000261614	2.498844149	0.474463385	-1.075631338	1.270700445	-0.846486945	0.397281153	YBX3P1
ENSG00000200525	1.57547518	0.474658795	-1.075037281	1.713014349	-0.627570505	0.530285335	RNU6-1209P
ENSG00000222020	3.234788973	0.474729876	-1.074821248	1.213614589	-0.885636394	0.375813494	HDAC4-AS1
ENSG00000226374	9.77371118	0.474948518	-1.074156955	0.585945751	-1.833202054	0.066772529	LINC01345
ENSG00000254966	2.485123734	0.475278413	-1.073155218	1.252003354	-0.857150434	0.391361751	IGSF22-AS1
ENSG00000243870	1.52021019	0.475288218	-1.073125455	1.66831435	-0.64323936	0.520068797	RN7SL236P
ENSG00000187959	3.483488396	0.475378549	-1.07285129	1.076889632	-0.996249995	0.319128693	CPSF4L
ENSG00000181652	13.04631939	0.475639949	-1.072058203	0.498708296	-2.149669881	0.031581337	ATG9B
ENSG00000229433	1.059932444	0.475754784	-1.071709931	2.122667712	-0.504888224	0.613637346	LINC02069
ENSG00000272975	1.059932444	0.475754784	-1.071709931	2.122667712	-0.504888224	0.613637346	MYHAS
ENSG00000273340	11.70514804	0.475775033	-1.071648529	0.542292041	-1.976146518	0.048138185	MICE
ENSG00000251364	2.938914648	0.475987546	-1.071004267	2.888480527	-0.370784659	0.710797929	SYT9-AS1
ENSG00000137948	4.346359166	0.476484615	-1.069498462	1.885359385	-0.567265038	0.570534127	BRDT
ENSG00000206674	5.566228813	0.476532331	-1.069353995	0.775203157	-1.379450001	0.167756052	RNU6-945P
ENSG00000285532	3.587531545	0.476608637	-1.069122999	0.99834934	-1.070890675	0.284218589	LINC02788
ENSG00000164619	3.780327691	0.476621707	-1.069083437	1.062659637	-1.006045021	0.314393914	BMPER
ENSG00000131044	1.569080368	0.476666993	-1.068946365	1.650979178	-0.647462051	0.517332947	TTLL9
ENSG00000242797	2.981574055	0.476840159	-1.068422352	1.102955115	-0.96869069	0.332699539	GLYCTK-AS1
ENSG00000141744	1.013783723	0.476897896	-1.068247676	2.142585465	-0.498578794	0.618076148	PNMT
ENSG00000262519	1.513815378	0.477470231	-1.066517306	1.591361899	-0.670191555	0.502735686	TXNP4
ENSG00000212464	0.958518733	0.477721895	-1.065757096	2.194083767	-0.485741297	0.627150599	SNORA12
ENSG00000133661	9.358667148	0.477883659	-1.065268658	0.598722463	-1.779236163	0.075201052	SFTPD
ENSG00000265293	2.472334111	0.477939894	-1.065098901	1.208432309	-0.881388964	0.378107329	ARGFXP2
ENSG00000133116	5.495360721	0.478006706	-1.064897236	0.821486479	-1.296305252	0.19487034	KL
ENSG00000233578	1.502908441	0.478146162	-1.064476398	1.713076828	-0.621382755	0.534347816	EIF4EP1
ENSG00000242941	1.502908441	0.478146162	-1.064476398	1.713076828	-0.621382755	0.534347816	RPL12P7
ENSG00000211452	1.467666657	0.478489625	-1.063440451	1.662017373	-0.639849179	0.522270657	DIO1
ENSG00000227347	2.062717211	0.478530697	-1.06331662	1.36452725	-0.77925642	0.435828681	HNRNPKP2
ENSG00000127362	7.731327415	0.47873274	-1.06270762	0.679752109	-1.563375245	0.117964359	TAS2R3
ENSG00000256436	6.071318859	0.478885925	-1.062246062	0.76014739	-1.39742118	0.162286954	TAS2R31
ENSG00000176909	3.025748068	0.479160344	-1.061419582	1.120225457	-0.947505322	0.343381346	MAMSTR
ENSG00000232422	1.965907644	0.479243482	-1.061169285	1.393801554	-0.761348903	0.446448698	KNOP1P4
ENSG00000267544	3.563742965	0.479654126	-1.059933629	0.989487345	-1.071194729	0.284081881	HIKESHIP2
ENSG00000280639	0.998272642	0.479967941	-1.05899005	2.15592547	-0.491199749	0.623285177	LINC02204
ENSG00000144868	0.998272642	0.479967941	-1.05899005	2.15592547	-0.491199749	0.623285177	TMEM108
ENSG00000221164	19.72714945	0.48012402	-1.05852098	0.40623895	-2.605660979	0.009169717	SNORA11F
ENSG00000214199	1.961303499	0.48021681	-1.058242188	1.382364912	-0.765530273	0.443955847	EEF1A1P12
ENSG00000014914	58.45506751	0.480229291	-1.058204692	0.259504576	-4.077788176	4.55E-05	MTMR11
ENSG00000128714	3.457817129	0.48028862	-1.058026469	1.012690174	-1.044768179	0.296130125	HOXD13
ENSG00000270196	3.00844632	0.480484297	-1.057438812	1.076302671	-0.982473462	0.325866651	GTF3C6P3
ENSG00000251892	1.602439465	0.480710227	-1.056760598	1.734163563	-0.609377697	0.542274118	RNU7-84P
ENSG00000272274	9.523487927	0.48071155	-1.056756627	0.58119391	-1.818251379	0.06902572	LINC00551
ENSG00000241907	4.004928294	0.480798052	-1.056497043	0.980251589	-1.077781516	0.28113127	RPS20P4
ENSG00000254670	2.549959241	0.480923862	-1.056119586	1.195733251	-0.883240125	0.377106547	RASSF10-DT
ENSG00000217653	0.952123921	0.481212629	-1.05525359	2.219558775	-0.475433947	0.634477703	PIMREGP3
ENSG00000243323	0.952123921	0.481212629	-1.05525359	2.219558775	-0.475433947	0.634477703	PTPRVP
ENSG00000261934	5.901758514	0.4814914	-1.054418065	0.784394641	-1.344244351	0.178869384	PCDHGA9
ENSG00000199977	1.002784767	0.482243864	-1.052165214	2.054710896	-0.512074577	0.608598816	SNORA73
ENSG00000006071	2.407000954	0.482377651	-1.051765029	1.306324197	-0.805133237	0.420742798	ABCC8
ENSG00000225572	0.512459051	0.482491529	-1.05142448	3.545781896	-0.296528244	0.766826701	DOCK4-AS1
ENSG00000179772	0.512459051	0.482491529	-1.05142448	3.545781896	-0.296528244	0.766826701	FOXS1
ENSG00000224928	0.512459051	0.482491529	-1.05142448	3.545781896	-0.296528244	0.766826701	KRT8P30
ENSG00000234168	0.512459051	0.482491529	-1.05142448	3.545781896	-0.296528244	0.766826701	LINC01039
ENSG00000233985	0.512459051	0.482491529	-1.05142448	3.545781896	-0.296528244	0.766826701	LINC01681
ENSG00000144035	0.512459051	0.482491529	-1.05142448	3.545781896	-0.296528244	0.766826701	NAT8
ENSG00000279864	0.512459051	0.482491529	-1.05142448	3.545781896	-0.296528244	0.766826701	NCOR1P4
ENSG00000089250	0.512459051	0.482491529	-1.05142448	3.545781896	-0.296528244	0.766826701	NOS1
ENSG00000231668	0.512459051	0.482491529	-1.05142448	3.545781896	-0.296528244	0.766826701	PPP2R2DP1
ENSG00000199335	0.512459051	0.482491529	-1.05142448	3.545781896	-0.296528244	0.766826701	RNU6-204P
ENSG00000243607	0.512459051	0.482491529	-1.05142448	3.545781896	-0.296528244	0.766826701	RPL35AP26
ENSG00000231006	0.512459051	0.482491529	-1.05142448	3.545781896	-0.296528244	0.766826701	RPL7P32
ENSG00000239919	0.512459051	0.482491529	-1.05142448	3.545781896	-0.296528244	0.766826701	SNRPGP3
ENSG00000203897	0.512459051	0.482491529	-1.05142448	3.545781896	-0.296528244	0.766826701	SPATA42
ENSG00000141579	0.512459051	0.482491529	-1.05142448	3.545781896	-0.296528244	0.766826701	ZNF750
ENSG00000206192	0.52842438	0.482721873	-1.050735897	3.485212374	-0.301484037	0.763045421	ANKRD20A9P
ENSG00000124227	0.52842438	0.482721873	-1.050735897	3.485212374	-0.301484037	0.763045421	ANKRD60
ENSG00000257666	0.52842438	0.482721873	-1.050735897	3.485212374	-0.301484037	0.763045421	CBX3P5
ENSG00000114455	0.52842438	0.482721873	-1.050735897	3.485212374	-0.301484037	0.763045421	HHLA2
ENSG00000275747	0.52842438	0.482721873	-1.050735897	3.485212374	-0.301484037	0.763045421	IGHV3-79
ENSG00000239435	0.52842438	0.482721873	-1.050735897	3.485212374	-0.301484037	0.763045421	KCNMB3P1
ENSG00000122548	0.52842438	0.482721873	-1.050735897	3.485212374	-0.301484037	0.763045421	KIAA0087
ENSG00000221493	0.52842438	0.482721873	-1.050735897	3.485212374	-0.301484037	0.763045421	MIR320C1
ENSG00000249274	0.52842438	0.482721873	-1.050735897	3.485212374	-0.301484037	0.763045421	PDLIM1P4
ENSG00000252854	0.52842438	0.482721873	-1.050735897	3.485212374	-0.301484037	0.763045421	RN7SKP5
ENSG00000100218	0.52842438	0.482721873	-1.050735897	3.485212374	-0.301484037	0.763045421	RSPH14
ENSG00000278558	0.52842438	0.482721873	-1.050735897	3.485212374	-0.301484037	0.763045421	TMEM191B
ENSG00000177800	0.52842438	0.482721873	-1.050735897	3.485212374	-0.301484037	0.763045421	TMEM78
ENSG00000229380	3.405181576	0.482837619	-1.050390011	1.055204605	-0.995437289	0.31952363	PRKAR1B-AS2
ENSG00000229048	1.540779663	0.482967365	-1.050002388	1.634761606	-0.642296947	0.520680396	DUTP1
ENSG00000113492	0.548901833	0.483018332	-1.049850151	3.411942424	-0.307698672	0.758311631	AGXT2
ENSG00000150656	0.548901833	0.483018332	-1.049850151	3.411942424	-0.307698672	0.758311631	CNDP1
ENSG00000163106	0.548901833	0.483018332	-1.049850151	3.411942424	-0.307698672	0.758311631	HPGDS
ENSG00000123496	0.548901833	0.483018332	-1.049850151	3.411942424	-0.307698672	0.758311631	IL13RA2
ENSG00000055957	0.548901833	0.483018332	-1.049850151	3.411942424	-0.307698672	0.758311631	ITIH1
ENSG00000255418	0.548901833	0.483018332	-1.049850151	3.411942424	-0.307698672	0.758311631	LINC02718
ENSG00000256995	0.548901833	0.483018332	-1.049850151	3.411942424	-0.307698672	0.758311631	LINC02955
ENSG00000230356	0.548901833	0.483018332	-1.049850151	3.411942424	-0.307698672	0.758311631	NCAPD2P1
ENSG00000166368	0.548901833	0.483018332	-1.049850151	3.411942424	-0.307698672	0.758311631	OR2D2
ENSG00000188729	0.548901833	0.483018332	-1.049850151	3.411942424	-0.307698672	0.758311631	OSTN
ENSG00000104213	0.548901833	0.483018332	-1.049850151	3.411942424	-0.307698672	0.758311631	PDGFRL
ENSG00000243307	0.548901833	0.483018332	-1.049850151	3.411942424	-0.307698672	0.758311631	POM121L6P
ENSG00000247287	0.548901833	0.483018332	-1.049850151	3.411942424	-0.307698672	0.758311631	PRKCH-AS1
ENSG00000227879	0.548901833	0.483018332	-1.049850151	3.411942424	-0.307698672	0.758311631	PSPC1P1
ENSG00000222522	0.548901833	0.483018332	-1.049850151	3.411942424	-0.307698672	0.758311631	RNU6-519P
ENSG00000171227	0.548901833	0.483018332	-1.049850151	3.411942424	-0.307698672	0.758311631	TMEM37
ENSG00000260689	2.003778866	0.483048349	-1.049760496	1.493175869	-0.70303875	0.482031601	HNRNPA3P11
ENSG00000214988	0.99187783	0.483453495	-1.048550977	2.161273093	-0.48515432	0.627566883	RPL7AP26
ENSG00000137101	14.37252843	0.483520081	-1.048352288	0.497836619	-2.105815938	0.035220344	CD72
ENSG00000207750	2.094193621	0.48407634	-1.046693512	1.425952221	-0.734031265	0.462929684	MIR553
ENSG00000130377	8.446615961	0.484080012	-1.04668257	0.623561995	-1.678554145	0.09323897	ACSBG2
ENSG00000160326	10.16239574	0.484601859	-1.045128155	0.618691194	-1.689256555	0.091170275	SLC2A6
ENSG00000261375	0.945729109	0.484647282	-1.044992933	2.378711999	-0.439310406	0.660436635	GOLGA6L23P
ENSG00000231765	0.945729109	0.484647282	-1.044992933	2.378711999	-0.439310406	0.660436635	PPP1R11P2
ENSG00000196335	6.375259024	0.484883529	-1.044289846	0.782289833	-1.334914251	0.181904413	STK31
ENSG00000231943	2.083286684	0.485052922	-1.043785932	1.47654171	-0.706912595	0.479620796	PGM5P4-AS1
ENSG00000252549	1.439365952	0.485117901	-1.043592677	1.767378843	-0.590474805	0.554872372	RNU6-759P
ENSG00000266992	1.490026797	0.485146385	-1.043507973	1.598228893	-0.652915222	0.513810935	DHX40P1
ENSG00000238835	1.490026797	0.485146385	-1.043507973	1.598228893	-0.652915222	0.513810935	SCARNA18
ENSG00000225783	19.67095618	0.485466576	-1.042556125	0.405324385	-2.572152489	0.010106836	MIAT
ENSG00000158106	85.38227303	0.485522524	-1.042389871	0.234355549	-4.447899248	8.67E-06	RHPN1
ENSG00000224655	2.032533818	0.485604398	-1.042146608	1.347506221	-0.773389089	0.439292146	LINC01823
ENSG00000222578	3.210720962	0.485613205	-1.042120442	1.188776119	-0.876633056	0.380685978	RNA5SP345
ENSG00000220392	0.996389955	0.4856286	-1.042074706	2.059375223	-0.506014977	0.612846136	FCF1P5
ENSG00000242445	0.996389955	0.4856286	-1.042074706	2.059375223	-0.506014977	0.612846136	RPL7AP11
ENSG00000167981	4.060463492	0.48568004	-1.041921896	0.927400335	-1.123486651	0.261230867	ZNF597
ENSG00000241388	15.4647295	0.48647961	-1.039548756	0.465152557	-2.234855512	0.025426836	HNF1A-AS1
ENSG00000154330	1.977268828	0.486715133	-1.038850463	1.37867325	-0.753514629	0.451140724	PGM5
ENSG00000239040	6.014035759	0.486988665	-1.038039901	0.752373474	-1.379687	0.167683037	Y_RNA
ENSG00000196866	0.985483018	0.487260011	-1.037236269	2.306254196	-0.449749326	0.652891201	H2AC7
ENSG00000231531	0.985483018	0.487260011	-1.037236269	2.306254196	-0.449749326	0.652891201	HINT1P1
ENSG00000136014	1.483631985	0.487316654	-1.037068569	1.600109369	-0.648123553	0.516905042	USP44
ENSG00000205693	1.036143864	0.487351986	-1.036963973	2.027574207	-0.511430837	0.609049407	MANSC4
ENSG00000243056	2.473627128	0.487593096	-1.036250395	1.222069106	-0.847947461	0.396467231	EIF4EBP3
ENSG00000178726	3.514283117	0.488030839	-1.03495578	1.046184248	-0.989267218	0.322532419	THBD
ENSG00000172058	3.000623068	0.488430792	-1.033773939	1.094204189	-0.94477242	0.344775075	SERF1A
ENSG00000285823	2.680868143	0.488578306	-1.03333829	2.664268024	-0.387850727	0.698126503	LINC02793
ENSG00000278771	0.99178581	0.488963428	-1.032201533	2.327669426	-0.443448507	0.657441357	RN7SL3
ENSG00000159409	5.015671098	0.489282389	-1.031260738	0.831685571	-1.239964685	0.214988457	CELF3
ENSG00000186710	3.941656012	0.489318741	-1.031153555	0.974963416	-1.057633074	0.290222758	CFAP73
ENSG00000196415	0.989995143	0.48967207	-1.030112186	2.181759053	-0.472147547	0.636821476	PRTN3
ENSG00000100302	0.989995143	0.48967207	-1.030112186	2.181759053	-0.472147547	0.636821476	RASD2
ENSG00000222808	1.426576328	0.490162435	-1.028668171	1.928332018	-0.533449718	0.593722309	RNU4-47P
ENSG00000185186	3.815250013	0.490311513	-1.028229456	1.133760411	-0.906919527	0.364449354	LINC00313
ENSG00000264810	3.150814938	0.490656221	-1.027215544	1.171004787	-0.877208664	0.380373311	MIR4441
ENSG00000174928	44.29568229	0.491070953	-1.025996605	0.281514474	-3.644560758	0.000267849	C3orf33
ENSG00000182575	9.547275869	0.491135153	-1.025808008	0.6031317	-1.700802674	0.088980047	NXPH3
ENSG00000166428	1.029749052	0.491558488	-1.024565009	2.126395915	-0.481831724	0.629925492	PLD4
ENSG00000258279	5.83329556	0.491602928	-1.024434586	0.781605764	-1.310679415	0.189966096	LINC00592
ENSG00000228271	0.985390998	0.491948354	-1.023421228	2.185716886	-0.468231377	0.639619136	LINC02048
ENSG00000205277	0.985390998	0.491948354	-1.023421228	2.185716886	-0.468231377	0.639619136	MUC12
ENSG00000168016	9.777196487	0.491957514	-1.023394366	0.579262025	-1.766720969	0.07727497	TRANK1
ENSG00000254806	8.28022861	0.492237911	-1.022572321	0.648202149	-1.577551575	0.114668665	SYS1-DBNDD2
ENSG00000277199	6.615859136	0.49229187	-1.022414179	0.74943402	-1.364248423	0.172489393	LINC01632
ENSG00000152592	2.048499147	0.492590628	-1.021538916	1.381406252	-0.739492032	0.459608276	DMP1
ENSG00000114771	0.183370275	0.492679763	-1.02127788	4.080472857	-0.250284199	0.802367575	AADAC
ENSG00000197953	0.159581694	0.492679763	-1.02127788	4.080472857	-0.250284199	0.802367575	AADACL2
ENSG00000140955	0.165976506	0.492679763	-1.02127788	4.080472857	-0.250284199	0.802367575	ADAD2
ENSG00000142303	0.159581694	0.492679763	-1.02127788	4.080472857	-0.250284199	0.802367575	ADAMTS10
ENSG00000268758	0.183370275	0.492679763	-1.02127788	4.080472857	-0.250284199	0.802367575	ADGRE4P
ENSG00000153292	0.183370275	0.492679763	-1.02127788	4.080472857	-0.250284199	0.802367575	ADGRF1
ENSG00000156920	0.159581694	0.492679763	-1.02127788	4.080472857	-0.250284199	0.802367575	ADGRG4
ENSG00000232676	0.183370275	0.492679763	-1.02127788	4.080472857	-0.250284199	0.802367575	ADH5P2
ENSG00000144218	0.165976506	0.492679763	-1.02127788	4.080472857	-0.250284199	0.802367575	AFF3
ENSG00000230778	0.159581694	0.492679763	-1.02127788	4.080472857	-0.250284199	0.802367575	ANKRD63
ENSG00000249310	0.159581694	0.492679763	-1.02127788	4.080472857	-0.250284199	0.802367575	APOBEC3B-AS1
ENSG00000173627	0.159581694	0.492679763	-1.02127788	4.080472857	-0.250284199	0.802367575	APOBEC4
ENSG00000260240	0.165976506	0.492679763	-1.02127788	4.080472857	-0.250284199	0.802367575	APOOP5
ENSG00000185176	0.159581694	0.492679763	-1.02127788	4.080472857	-0.250284199	0.802367575	AQP12B
ENSG00000167580	0.165976506	0.492679763	-1.02127788	4.080472857	-0.250284199	0.802367575	AQP2
ENSG00000257588	0.165976506	0.492679763	-1.02127788	4.080472857	-0.250284199	0.802367575	AQP5-AS1
ENSG00000249885	0.165976506	0.492679763	-1.02127788	4.080472857	-0.250284199	0.802367575	ARHGEF38-IT1
ENSG00000249312	0.159581694	0.492679763	-1.02127788	4.080472857	-0.250284199	0.802367575	ARL2BPP4
ENSG00000230290	0.165976506	0.492679763	-1.02127788	4.080472857	-0.250284199	0.802367575	ARMC2-AS1
ENSG00000255353	0.165976506	0.492679763	-1.02127788	4.080472857	-0.250284199	0.802367575	ASS1P13
ENSG00000267281	0.183370275	0.492679763	-1.02127788	4.080472857	-0.250284199	0.802367575	ATF7-NPFF
ENSG00000224121	0.159581694	0.492679763	-1.02127788	4.080472857	-0.250284199	0.802367575	ATG12P2
ENSG00000224771	0.183370275	0.492679763	-1.02127788	4.080472857	-0.250284199	0.802367575	ATP2B2-IT2
ENSG00000067842	0.159581694	0.492679763	-1.02127788	4.080472857	-0.250284199	0.802367575	ATP2B3
ENSG00000241571	0.183370275	0.492679763	-1.02127788	4.080472857	-0.250284199	0.802367575	ATP5F1AP7
ENSG00000230482	0.159581694	0.492679763	-1.02127788	4.080472857	-0.250284199	0.802367575	ATP5MC2P3
ENSG00000249222	0.165976506	0.492679763	-1.02127788	4.080472857	-0.250284199	0.802367575	ATP5MGL
ENSG00000267376	0.159581694	0.492679763	-1.02127788	4.080472857	-0.250284199	0.802367575	ATP5MGP6
ENSG00000214003	0.165976506	0.492679763	-1.02127788	4.080472857	-0.250284199	0.802367575	ATP5PBP3
ENSG00000238038	0.159581694	0.492679763	-1.02127788	4.080472857	-0.250284199	0.802367575	ATP6V0E1P3
ENSG00000251237	0.165976506	0.492679763	-1.02127788	4.080472857	-0.250284199	0.802367575	B3GNTL1P1
ENSG00000236939	0.183370275	0.492679763	-1.02127788	4.080472857	-0.250284199	0.802367575	BAALC-AS2
ENSG00000143032	0.183370275	0.492679763	-1.02127788	4.080472857	-0.250284199	0.802367575	BARHL2
ENSG00000248966	0.165976506	0.492679763	-1.02127788	4.080472857	-0.250284199	0.802367575	BCLAF1P1
ENSG00000230320	0.159581694	0.492679763	-1.02127788	4.080472857	-0.250284199	0.802367575	BEND7P1
ENSG00000234201	0.165976506	0.492679763	-1.02127788	4.080472857	-0.250284199	0.802367575	BMI1P1
ENSG00000258780	0.183370275	0.492679763	-1.02127788	4.080472857	-0.250284199	0.802367575	BMS1P15
ENSG00000198312	0.165976506	0.492679763	-1.02127788	4.080472857	-0.250284199	0.802367575	BMS1P9
ENSG00000233146	0.183370275	0.492679763	-1.02127788	4.080472857	-0.250284199	0.802367575	BPIFB5P
ENSG00000184459	0.165976506	0.492679763	-1.02127788	4.080472857	-0.250284199	0.802367575	BPIFC
ENSG00000102239	0.159581694	0.492679763	-1.02127788	4.080472857	-0.250284199	0.802367575	BRS3
ENSG00000233594	0.159581694	0.492679763	-1.02127788	4.080472857	-0.250284199	0.802367575	BTF3P5
ENSG00000236813	0.183370275	0.492679763	-1.02127788	4.080472857	-0.250284199	0.802367575	BTF3P8
ENSG00000113303	0.183370275	0.492679763	-1.02127788	4.080472857	-0.250284199	0.802367575	BTNL8
ENSG00000259288	0.183370275	0.492679763	-1.02127788	4.080472857	-0.250284199	0.802367575	BUB1B-PAK6
ENSG00000230408	0.183370275	0.492679763	-1.02127788	4.080472857	-0.250284199	0.802367575	BZW1-AS1
ENSG00000185742	0.183370275	0.492679763	-1.02127788	4.080472857	-0.250284199	0.802367575	C11orf87
ENSG00000282872	0.165976506	0.492679763	-1.02127788	4.080472857	-0.250284199	0.802367575	C1orf232
ENSG00000173369	0.183370275	0.492679763	-1.02127788	4.080472857	-0.250284199	0.802367575	C1QB
ENSG00000131094	0.183370275	0.492679763	-1.02127788	4.080472857	-0.250284199	0.802367575	C1QL1
ENSG00000124237	0.165976506	0.492679763	-1.02127788	4.080472857	-0.250284199	0.802367575	C20orf85
ENSG00000187833	0.165976506	0.492679763	-1.02127788	4.080472857	-0.250284199	0.802367575	C2orf78
ENSG00000188674	0.165976506	0.492679763	-1.02127788	4.080472857	-0.250284199	0.802367575	C2orf80
ENSG00000205549	0.183370275	0.492679763	-1.02127788	4.080472857	-0.250284199	0.802367575	C9orf92
ENSG00000183346	0.159581694	0.492679763	-1.02127788	4.080472857	-0.250284199	0.802367575	CABCOCO1
ENSG00000175161	0.159581694	0.492679763	-1.02127788	4.080472857	-0.250284199	0.802367575	CADM2
ENSG00000256812	0.159581694	0.492679763	-1.02127788	4.080472857	-0.250284199	0.802367575	CAPNS2
ENSG00000249669	0.165976506	0.492679763	-1.02127788	4.080472857	-0.250284199	0.802367575	CARMN
ENSG00000164326	0.165976506	0.492679763	-1.02127788	4.080472857	-0.250284199	0.802367575	CARTPT
ENSG00000054803	0.165976506	0.492679763	-1.02127788	4.080472857	-0.250284199	0.802367575	CBLN4
ENSG00000214322	0.159581694	0.492679763	-1.02127788	4.080472857	-0.250284199	0.802367575	CBX1P2
ENSG00000237379	0.183370275	0.492679763	-1.02127788	4.080472857	-0.250284199	0.802367575	CBX1P3
ENSG00000275718	0.165976506	0.492679763	-1.02127788	4.080472857	-0.250284199	0.802367575	CCL15
ENSG00000229815	0.183370275	0.492679763	-1.02127788	4.080472857	-0.250284199	0.802367575	CCNB1IP1P1
ENSG00000224761	0.165976506	0.492679763	-1.02127788	4.080472857	-0.250284199	0.802367575	CCNYL4
ENSG00000173585	0.165976506	0.492679763	-1.02127788	4.080472857	-0.250284199	0.802367575	CCR9
ENSG00000073754	0.183370275	0.492679763	-1.02127788	4.080472857	-0.250284199	0.802367575	CD5L
ENSG00000007312	0.183370275	0.492679763	-1.02127788	4.080472857	-0.250284199	0.802367575	CD79B
ENSG00000259982	0.183370275	0.492679763	-1.02127788	4.080472857	-0.250284199	0.802367575	CDC37P1
ENSG00000234933	0.165976506	0.492679763	-1.02127788	4.080472857	-0.250284199	0.802367575	CDC42P1
ENSG00000157211	0.183370275	0.492679763	-1.02127788	4.080472857	-0.250284199	0.802367575	CDCP2
ENSG00000261410	0.183370275	0.492679763	-1.02127788	4.080472857	-0.250284199	0.802367575	CDH13-AS1
ENSG00000213892	0.165976506	0.492679763	-1.02127788	4.080472857	-0.250284199	0.802367575	CEACAM16
ENSG00000139610	0.159581694	0.492679763	-1.02127788	4.080472857	-0.250284199	0.802367575	CELA1
ENSG00000219073	0.165976506	0.492679763	-1.02127788	4.080472857	-0.250284199	0.802367575	CELA3B
ENSG00000140488	0.183370275	0.492679763	-1.02127788	4.080472857	-0.250284199	0.802367575	CELF6
ENSG00000249833	0.159581694	0.492679763	-1.02127788	4.080472857	-0.250284199	0.802367575	CFAP100-DT
ENSG00000243295	0.159581694	0.492679763	-1.02127788	4.080472857	-0.250284199	0.802367575	CFAP20DC-DT
ENSG00000104827	0.165976506	0.492679763	-1.02127788	4.080472857	-0.250284199	0.802367575	CGB3
ENSG00000196337	0.159581694	0.492679763	-1.02127788	4.080472857	-0.250284199	0.802367575	CGB7
ENSG00000226153	0.183370275	0.492679763	-1.02127788	4.080472857	-0.250284199	0.802367575	CHP1P3
ENSG00000101204	0.159581694	0.492679763	-1.02127788	4.080472857	-0.250284199	0.802367575	CHRNA4
ENSG00000147434	0.159581694	0.492679763	-1.02127788	4.080472857	-0.250284199	0.802367575	CHRNA6
ENSG00000224160	0.183370275	0.492679763	-1.02127788	4.080472857	-0.250284199	0.802367575	CICP10
ENSG00000235955	0.165976506	0.492679763	-1.02127788	4.080472857	-0.250284199	0.802367575	CICP20
ENSG00000258722	0.165976506	0.492679763	-1.02127788	4.080472857	-0.250284199	0.802367575	CKAP2P1
ENSG00000234469	0.159581694	0.492679763	-1.02127788	4.080472857	-0.250284199	0.802367575	CLDN34
ENSG00000137392	0.165976506	0.492679763	-1.02127788	4.080472857	-0.250284199	0.802367575	CLPS
ENSG00000034239	0.159581694	0.492679763	-1.02127788	4.080472857	-0.250284199	0.802367575	CLXN
ENSG00000227069	0.165976506	0.492679763	-1.02127788	4.080472857	-0.250284199	0.802367575	CNN2P2
ENSG00000233229	0.165976506	0.492679763	-1.02127788	4.080472857	-0.250284199	0.802367575	CNOT7P1
ENSG00000237159	0.183370275	0.492679763	-1.02127788	4.080472857	-0.250284199	0.802367575	CNTFR-AS1
ENSG00000134115	0.159581694	0.492679763	-1.02127788	4.080472857	-0.250284199	0.802367575	CNTN6
ENSG00000082293	0.165976506	0.492679763	-1.02127788	4.080472857	-0.250284199	0.802367575	COL19A1
ENSG00000172752	0.159581694	0.492679763	-1.02127788	4.080472857	-0.250284199	0.802367575	COL6A5
ENSG00000223794	0.165976506	0.492679763	-1.02127788	4.080472857	-0.250284199	0.802367575	COX5BP8
ENSG00000120054	0.165976506	0.492679763	-1.02127788	4.080472857	-0.250284199	0.802367575	CPN1
ENSG00000196353	0.159581694	0.492679763	-1.02127788	4.080472857	-0.250284199	0.802367575	CPNE4
ENSG00000117322	0.183370275	0.492679763	-1.02127788	4.080472857	-0.250284199	0.802367575	CR2
ENSG00000166426	0.165976506	0.492679763	-1.02127788	4.080472857	-0.250284199	0.802367575	CRABP1
ENSG00000095713	0.159581694	0.492679763	-1.02127788	4.080472857	-0.250284199	0.802367575	CRTAC1
ENSG00000241218	0.165976506	0.492679763	-1.02127788	4.080472857	-0.250284199	0.802367575	CSP2
ENSG00000129170	0.183370275	0.492679763	-1.02127788	4.080472857	-0.250284199	0.802367575	CSRP3
ENSG00000268940	0.165976506	0.492679763	-1.02127788	4.080472857	-0.250284199	0.802367575	CT45A1
ENSG00000235746	0.159581694	0.492679763	-1.02127788	4.080472857	-0.250284199	0.802367575	CTBP2P2
ENSG00000183230	0.183370275	0.492679763	-1.02127788	4.080472857	-0.250284199	0.802367575	CTNNA3
ENSG00000259547	0.159581694	0.492679763	-1.02127788	4.080472857	-0.250284199	0.802367575	CYCSP2
ENSG00000255003	0.183370275	0.492679763	-1.02127788	4.080472857	-0.250284199	0.802367575	CYCSP28
ENSG00000223625	0.159581694	0.492679763	-1.02127788	4.080472857	-0.250284199	0.802367575	CYCSP32
ENSG00000262870	0.165976506	0.492679763	-1.02127788	4.080472857	-0.250284199	0.802367575	CYCSP40
ENSG00000187553	0.165976506	0.492679763	-1.02127788	4.080472857	-0.250284199	0.802367575	CYP26C1
ENSG00000226425	0.165976506	0.492679763	-1.02127788	4.080472857	-0.250284199	0.802367575	CYP26C1-DT
ENSG00000130612	0.165976506	0.492679763	-1.02127788	4.080472857	-0.250284199	0.802367575	CYP2G1P
ENSG00000021461	0.165976506	0.492679763	-1.02127788	4.080472857	-0.250284199	0.802367575	CYP3A43
ENSG00000162365	0.159581694	0.492679763	-1.02127788	4.080472857	-0.250284199	0.802367575	CYP4A22
ENSG00000146122	0.159581694	0.492679763	-1.02127788	4.080472857	-0.250284199	0.802367575	DAAM2
ENSG00000123977	0.159581694	0.492679763	-1.02127788	4.080472857	-0.250284199	0.802367575	DAW1
ENSG00000230986	0.165976506	0.492679763	-1.02127788	4.080472857	-0.250284199	0.802367575	DDX3P2
ENSG00000205882	0.165976506	0.492679763	-1.02127788	4.080472857	-0.250284199	0.802367575	DEFB134
ENSG00000073737	0.183370275	0.492679763	-1.02127788	4.080472857	-0.250284199	0.802367575	DHRS9
ENSG00000237141	0.165976506	0.492679763	-1.02127788	4.080472857	-0.250284199	0.802367575	DNAJC19P1
ENSG00000187957	0.159581694	0.492679763	-1.02127788	4.080472857	-0.250284199	0.802367575	DNER
ENSG00000149295	0.165976506	0.492679763	-1.02127788	4.080472857	-0.250284199	0.802367575	DRD2
ENSG00000258605	0.159581694	0.492679763	-1.02127788	4.080472857	-0.250284199	0.802367575	DYNLL1P2
ENSG00000105246	0.165976506	0.492679763	-1.02127788	4.080472857	-0.250284199	0.802367575	EBI3
ENSG00000127129	0.159581694	0.492679763	-1.02127788	4.080472857	-0.250284199	0.802367575	EDN2
ENSG00000223668	0.159581694	0.492679763	-1.02127788	4.080472857	-0.250284199	0.802367575	EEF1A1P24
ENSG00000183690	0.183370275	0.492679763	-1.02127788	4.080472857	-0.250284199	0.802367575	EFHC2
ENSG00000236343	0.165976506	0.492679763	-1.02127788	4.080472857	-0.250284199	0.802367575	EI24P4
ENSG00000258980	0.165976506	0.492679763	-1.02127788	4.080472857	-0.250284199	0.802367575	EIF1AXP2
ENSG00000198692	0.183370275	0.492679763	-1.02127788	4.080472857	-0.250284199	0.802367575	EIF1AY
ENSG00000254441	0.159581694	0.492679763	-1.02127788	4.080472857	-0.250284199	0.802367575	EIF2S2P6
ENSG00000237064	0.183370275	0.492679763	-1.02127788	4.080472857	-0.250284199	0.802367575	EIF3IP1
ENSG00000258501	0.165976506	0.492679763	-1.02127788	4.080472857	-0.250284199	0.802367575	EIF3LP1
ENSG00000213484	0.165976506	0.492679763	-1.02127788	4.080472857	-0.250284199	0.802367575	EIF4A1P8
ENSG00000228753	0.183370275	0.492679763	-1.02127788	4.080472857	-0.250284199	0.802367575	EIF4BP2
ENSG00000244157	0.165976506	0.492679763	-1.02127788	4.080472857	-0.250284199	0.802367575	EIF4E2P2
ENSG00000214366	0.159581694	0.492679763	-1.02127788	4.080472857	-0.250284199	0.802367575	EIF4EP5
ENSG00000215319	0.183370275	0.492679763	-1.02127788	4.080472857	-0.250284199	0.802367575	EIF5P1
ENSG00000228410	0.159581694	0.492679763	-1.02127788	4.080472857	-0.250284199	0.802367575	ELOCP24
ENSG00000197977	0.183370275	0.492679763	-1.02127788	4.080472857	-0.250284199	0.802367575	ELOVL2
ENSG00000278921	0.159581694	0.492679763	-1.02127788	4.080472857	-0.250284199	0.802367575	EPB41L4A-DT
ENSG00000249082	0.183370275	0.492679763	-1.02127788	4.080472857	-0.250284199	0.802367575	EPIST
ENSG00000233847	0.159581694	0.492679763	-1.02127788	4.080472857	-0.250284199	0.802367575	ERCC8-AS1
ENSG00000267696	0.183370275	0.492679763	-1.02127788	4.080472857	-0.250284199	0.802367575	ERVK-28
ENSG00000215572	0.159581694	0.492679763	-1.02127788	4.080472857	-0.250284199	0.802367575	ESRRAP1
ENSG00000231172	0.183370275	0.492679763	-1.02127788	4.080472857	-0.250284199	0.802367575	EVA1A-AS
ENSG00000231300	0.159581694	0.492679763	-1.02127788	4.080472857	-0.250284199	0.802367575	EZH2P1
ENSG00000164556	0.183370275	0.492679763	-1.02127788	4.080472857	-0.250284199	0.802367575	FAM183BP
ENSG00000233040	0.159581694	0.492679763	-1.02127788	4.080472857	-0.250284199	0.802367575	FAM204BP
ENSG00000204930	0.159581694	0.492679763	-1.02127788	4.080472857	-0.250284199	0.802367575	FAM221B
ENSG00000269911	0.159581694	0.492679763	-1.02127788	4.080472857	-0.250284199	0.802367575	FAM226B
ENSG00000186453	0.159581694	0.492679763	-1.02127788	4.080472857	-0.250284199	0.802367575	FAM228A
ENSG00000227888	0.159581694	0.492679763	-1.02127788	4.080472857	-0.250284199	0.802367575	FAM66A
ENSG00000229924	0.159581694	0.492679763	-1.02127788	4.080472857	-0.250284199	0.802367575	FAM90A26
ENSG00000177294	0.183370275	0.492679763	-1.02127788	4.080472857	-0.250284199	0.802367575	FBXO39
ENSG00000072694	0.183370275	0.492679763	-1.02127788	4.080472857	-0.250284199	0.802367575	FCGR2B
ENSG00000142748	0.183370275	0.492679763	-1.02127788	4.080472857	-0.250284199	0.802367575	FCN3
ENSG00000233980	0.165976506	0.492679763	-1.02127788	4.080472857	-0.250284199	0.802367575	FDPSP2
ENSG00000078579	0.183370275	0.492679763	-1.02127788	4.080472857	-0.250284199	0.802367575	FGF20
ENSG00000261308	0.165976506	0.492679763	-1.02127788	4.080472857	-0.250284199	0.802367575	FIGNL2
ENSG00000230231	0.159581694	0.492679763	-1.02127788	4.080472857	-0.250284199	0.802367575	FMO7P
ENSG00000070601	0.159581694	0.492679763	-1.02127788	4.080472857	-0.250284199	0.802367575	FRMPD1
ENSG00000215274	0.183370275	0.492679763	-1.02127788	4.080472857	-0.250284199	0.802367575	GAGE10
ENSG00000232718	0.165976506	0.492679763	-1.02127788	4.080472857	-0.250284199	0.802367575	GAPDHP48
ENSG00000216624	0.159581694	0.492679763	-1.02127788	4.080472857	-0.250284199	0.802367575	GAPDHP72
[truncated: 22,795 more rows]
