# Supplementary material for: Calycosin Targets the CYP1B1‐AKT/SP1‐GPX4 Axis to Modulate Ferroptosis in Colorectal Carcinogenesis
Source: Phytother Res. 2026 Jan 6;40(2):721–36. doi: 10.1002/ptr.70172 (PMC12879287; doi:10.1002/ptr.70172)
Supplement: Supplementary file 3 — Table S2: Differentially Expressed Genes. [file PTR-40-721-s001.xlsx]

## Sheet: Sheet1
Supplementary Table 2. Differentially Expressed Genes
ID	log2FoldChange	pvalue
PLSCR2	4.40587	0.00977502
CACNA1C-AS2	4.35735	0.012951
ACSL4	4.32262	0.0140664
CNTN5	4.27238	0.0139978
WWP1-AS1	4.26197	0.0144211
CELF2	4.24667	0.0163537
SCMH1-DT	4.2224	0.0191579
ZNF300P1	4.15117	0.0215155
NPNT	4.11393	0.025869
P2RY1	4.10178	0.0364193
BIN2	4.09681	0.0245914
RNU7-59P	4.06964	0.0291397
MPEG1	4.03944	0.0426467
ALOXE3P1	3.9718	0.0342045
ACSL1	3.96946	0.00827088
AKR1C3	3.95882	0.0362131
COL12A1	3.95767	0.0102249
LINC02798	3.92592	0.0423328
SLC7A9	3.74802	0.0155599
RPS4XP11	3.71347	0.0170665
SEPTIN7P6	3.69858	0.0219038
LINC01796	3.66479	0.019353
TRIM22	3.66175	0.00385107
RPL12P37	3.64092	0.00447549
AKT1	3.49211	0.0316864
LINC02822	3.47117	0.0366197
NFAM1	3.46528	0.0341028
SPACA7BP	3.45287	0.0384244
TUSC3	3.45122	0.0425382
NHLH1	3.42059	0.0413517
ALDOB	3.38282	0.0411642
HMGN1P4	2.9281	0.0358315
PEF1-AS1	2.92275	0.0398966
GPR156	2.89151	0.041494
FARP1-AS1	2.60269	0.0268421
GPRIN3	2.54269	0.0419214
LINC02816	2.52342	0.034731
KEL	2.50425	0.0429743
PRKAR2B	2.49814	0.0473282
LINC02818	2.45481	0.0344442
CHMP3	2.39185	0.0243526
ESAM	2.37264	0.00375433
C3orf20	2.28131	0.0112106
LINC02331	2.2639	0.00498761
CTRB1	2.23074	0.0178882
RNU6-856P	2.19604	0.0424955
CHCHD3P3	2.15299	0.0463945
ZNF843	2.05931	0.0332227
MAL2	2.0245	0.000755693
HCLS1	1.94565	0.0211941
NCKAP5	1.89799	0.0269569
NRBF2P5	1.88708	0.02729
DNAH10	1.8504	0.0229861
AKR1C1	1.84447	0.0344674
FBN2	1.83935	0.0394476
GARIN1A	1.81157	5.63e-10
LINC02145	1.78165	0.0485109
HEXA-AS1	1.72849	0.00584206
BUD13P1	1.69987	0.00423476
DMTF1-AS1	1.69281	0.00219808
SPOCK2	1.66348	0.000135991
ERMN	1.57912	0.0193318
EIF1P6	1.57699	0.00959885
SNHG22	1.56979	0.0408837
ACSL3	1.54586	0.0400552
CYRIA	1.53521	0.0180239
SLC12A1	1.52471	0.0426706
IFITM10	1.50942	0.00759385
POC1B-GALNT4	1.48872	0.0360253
RPL37A-DT	1.42252	0.0234246
RAPSN	1.41454	0.023826
AKT2	1.38649	0.00474663
EDRF1-DT	1.38566	0.0292516
NOX1	1.36631	0.0498516
ZNF423	1.36033	0.0453679
FAM87A	1.34759	0.0382048
THBS4-AS1	1.33997	0.000851119
NOX3	1.33995	0.0406791
EGR1	1.3348	0.000177077
NOTCH3	1.3189	0.0282841
HM13-AS1	1.28749	0.0170996
AIFM2	1.27425	5.34e-08
TAMALIN	1.22858	0.00568141
CASP8	1.22204	0.0248472
CASP3	1.21711	0.00251884
SMG1P7	1.19839	0.00368769
ZNF295-AS1	1.19664	0.0309604
ZNF137P	1.19346	0.0127213
IL12RB2	1.1916	0.000693625
RPS3AP47	1.18641	0.0117391
CEBPD	1.18362	6.09e-06
GYG2	1.17057	0.0287524
TTYH1	1.14317	0.000836068
LINC00326	1.14205	0.0200596
MKNK1-AS1	1.13343	0.0349809
NRARP	1.12784	8.18e-06
TXLNB	1.12559	0.000519872
CICP16	1.12229	0.0229545
TMEM246-AS1	1.12021	0.0203543
SLC11A2	1.11457	0.0333398
SYCP2	1.10797	0.022791
ARHGAP31	1.10013	0.000954485
ANGPT2	1.08273	0.0076425
TMEM86A	1.06564	0.0106665
CASS4	1.05508	0.000887385
C5AR1	1.04716	0.0231652
SIAE	1.03403	0.0384433
MT1G	1.03079	0.00416198
NPR3	1.02606	0.0208241
EOMES	1.01282	0.014001
ADGRG3	1.01218	0.0470147
NCAPGP1	1.00407	0.0236069
HMOX1	1.00284	0.031337
CASP5	0.99774	0.0190826
TDRD6	0.996959	0.0280083
TNNT2	0.992726	1.12e-05
DAPK2	0.982077	0.0255575
ADORA2A-AS1	0.977943	0.0189461
PHC1P1	0.97651	0.0239348
SPTB	0.976112	0.0032987
LINC02432	0.97262	2.8e-05
CCDC168	0.972307	0.00214668
GBP1P1	0.965711	0.0443276
ZNF277-AS1	0.951169	0.0227708
ZNF285BP	0.940289	0.0360637
APOE	0.92954	0.00252462
CTNNA1P1	0.924358	0.0150432
DUSP10	0.918399	0.0448238
KRT17	0.916475	0.0108889
RASIP1	0.915923	0.000597452
DNAAF1	0.91085	0.0305805
TMTC1	0.904137	0.00571585
UCP3	0.89477	0.0190648
MLANA	0.879696	0.0150502
KMT2E-AS1	0.875819	0.0369876
LINC00622	0.861374	1.88e-07
CCDC183-AS1	0.85307	0.0301286
PPP1R12A-AS1	0.852365	0.00954407
MT1E	0.844257	0.000464538
CLEC18B	0.838002	0.0246399
PAG1	0.835548	0.000663915
ZNF79	0.834441	0.000403861
FABP5P9	0.833328	0.041438
TFAP2A-AS2	0.831222	0.000249712
YWHAH-AS1	0.819197	0.0346619
ZNF554	0.815786	0.000486982
PNPLA7	0.806376	0.00299415
SCN3B	0.799864	0.00132525
RPAP3-DT	0.798614	0.0492304
PRR29	0.79617	0.0029049
CHST7	0.783707	0.0146303
EML6	0.780366	0.0112764
STAM-DT	0.773902	0.00393249
DOCK8	0.75826	0.0270501
ZNF205	0.756163	0.000694985
H2AC6	0.753547	0.000744613
TBC1D4	0.747339	5.57e-05
LINC00672	0.746499	0.0193293
CFAP119	0.741063	0.0437946
CISH	0.734565	0.0387754
CCN2	0.731609	0.0153332
ZNF658	0.728494	0.000524184
TSSK6	0.726418	0.044063
PBX1	0.724201	0.0246891
C19orf71	0.721618	0.0190017
LINC02951	0.719397	0.0220028
DCAF4L1	0.713984	0.0486491
H2BC5	0.712388	0.00121122
DUSP1	0.70636	1.11e-05
DOCK11	0.700234	8.13e-05
TMEM170B	0.699694	0.000526962
PDE11A	0.698639	0.0384422
HECTD2	0.698393	0.0251542
AVPR2	0.69777	0.00664004
CHMP5	0.691962	0.0433348
RCBTB2	0.684161	0.00295923
BDNF-AS	0.683055	0.0195559
HSD3BP5	0.678616	0.0065718
DDX19A-DT	0.674674	0.00441585
NPIPP1	0.673494	0.00796779
H2BU1	0.673185	0.0295804
BCL6	0.670604	0.00157032
TUFT1	0.668027	7.81e-08
GKAP1	0.658846	0.00155204
STOX1	0.657572	1.97e-06
FABP6	0.656747	0.0172223
ITPR1	0.654178	3.59e-06
BBC3	0.652281	0.000635953
AKT3	0.64865	0.0469142
ZNF436-AS1	0.642865	0.00207233
H2BC11	0.642269	0.0173623
APH1B	0.639721	0.0344023
ZNF184	0.638414	1.61e-08
HRK	0.638065	0.00722503
LINC02976	0.638054	0.0469659
CDS1	0.637692	2.69e-06
LINC02562	0.635539	0.0295336
ZNF197	0.632655	0.000975305
IGFBPL1	0.631953	0.0210434
ZKSCAN2	0.62954	7.34e-09
LINC02587	0.628714	0.0189299
IGFL2-AS1	0.626193	0.0200053
CCDC71L	0.625464	0.00481786
ABCA1	0.624633	0.0259922
CEBPA	0.624306	0.0136153
ACSL5	0.623008	0.0360052
ABCB1	0.623008	0.000409012
ZNF569	0.621556	4.01e-09
ZNF350	0.616191	0.000321783
CALHM2	0.61233	0.000392624
NPC2	0.607419	5.94e-07
ZNF383	0.606853	3.86e-07
KAZN	0.606767	0.012264
AHR	0.604399	4.77e-11
MAT2A	0.603413	0.00803329
RRAGC	0.60266	0.00474337
ITGA1	0.593309	0.0024119
PKD1P3	0.58888	0.00407849
RARB	0.588735	0.0376781
ANKRD13C	0.58854	9.09e-09
SMPDL3A	0.588425	0.0153516
FAM229A	0.588335	0.00696039
ZNF566	0.587334	1.27e-08
DIP2C-AS1	0.586655	0.0163215
SATL1	0.584175	0.0260353
YWHAZP4	0.583495	0.0427364
CDX2	0.580726	0.000301631
GCNA	0.580441	0.0261382
YPEL2	0.580285	0.00855842
ZNF461	0.577739	0.00029221
POU6F2	0.57574	0.00562983
CTH	0.574974	1.03e-05
STK3	0.57435	1.16e-07
ROCK1P1	0.574025	0.0056435
CCDC24	0.573717	0.0349392
NUPR1	0.572786	0.00791064
QRICH2	0.570007	0.00162236
CASP7	0.56959	5.51e-05
CTSV	0.566216	0.0187407
FBXO32	0.565585	0.0359546
MASP2	0.56543	0.014109
SQSTM1	0.565242	9.63e-05
CDC20-DT	0.565241	0.0376637
ATF3	0.563267	3.3e-08
ZNF781	0.561957	0.0313552
DUSP6	0.561792	3.38e-05
ZNF888	0.555396	1.82e-07
RGS16	0.554257	6.14e-09
TLN2	0.553312	0.0158977
ZSCAN16	0.553038	0.000571273
GUCY2C-AS1	0.552432	0.0338007
ABHD6	0.552004	0.00458605
BEND7	0.551834	0.00301656
SLC7A1	0.551164	0.00243192
CHMP6	0.549741	0.0152049
MED26	0.54897	0.002491
MIF-AS1	0.548152	0.00536071
SLC7A10	0.547725	0.027556
SPNS1	0.547385	0.0086946
ZSCAN12P1	0.546476	0.00186475
FAM43A	0.545811	0.0131115
RPUSD2	0.544254	2.79e-05
ZNF275	0.543307	0.00877662
SERTAD1	0.540046	0.000340018
MAB21L3	0.539552	0.046936
ZNF189	0.537831	1.48e-06
GLCCI1	0.537816	1.97e-05
CPEB2	0.536738	0.0428502
EEFSEC	0.536129	2.14e-07
ERCC6L2-AS1	0.535421	0.0249034
EGR3	0.534564	0.0393268
ARL14EP	0.534522	1.33e-12
DECR2	0.534169	0.0187437
MCOLN3	0.533721	0.00548718
CSRNP1	0.531865	3.89e-06
UBAP1L	0.531486	0.0120315
CCNY-AS1	0.525717	0.0292822
TIAM2	0.525271	0.00056474
CDIP1	0.524377	0.026001
ASB7	0.522486	5.14e-09
ZNF223	0.518409	0.0270558
ZNF391	0.518335	0.00027617
ZNF165	0.517003	1.47e-05
KCNJ14	0.512018	0.00836476
BCAS2	0.511776	2.98e-12
THAP2	0.511762	0.000235954
CCDC146	0.51148	0.0152797
C7orf31	0.508842	0.00334666
MPND	0.506869	0.0183862
LCA5	0.503256	0.000476783
SNX18	0.502324	6.48e-05
TMX4	0.501056	0.00100173
PROSER2	0.500953	0.00157623
TRIM8-DT	0.500603	0.0150968
CHMP7	0.500475	2.11e-06
ORC4	0.500353	1.1e-09
CSF2	-4.24258	0.0179608
ATP5MGP8	-4.21755	0.0192866
VDAC1P11	-4.11931	0.0266655
YY1P1	-4.08859	0.0270986
SDAD1-AS1	-3.94756	0.0436635
GDF5	-3.94188	0.0422197
GRPEL2-AS1	-3.93654	0.0448501
GPX4	-3.91258	0.045436
LRRC43	-3.90135	0.0467052
RBBP8NL	-3.71361	0.0265633
PHACTR2P1	-3.66341	0.0034829
LINC01910	-3.62829	0.0240331
HMMR-AS1	-3.62464	0.025726
TRBV30	-3.5416	0.0279487
Metazoa_SRP	-3.48654	0.0471655
MIR4312	-3.44	0.040869
GBP6	-3.41438	0.0409653
EFNB3	-2.99403	0.00202466
MIR4261	-2.97885	0.00203689
RASA4DP	-2.94111	0.0449285
ANAPC1P2	-2.82176	0.0143069
MUC5B	-2.81032	0.049185
SEC62-AS1	-2.57008	0.0325925
DDX18P1	-2.5063	0.0175446
ZBTB45P2	-2.49172	0.0376708
NUDCP2	-2.48795	0.0418819
RNU1-16P	-2.45747	0.0179477
CDSN	-2.43224	0.0497631
RN7SKP287	-2.37097	0.0222989
NPSR1-AS1	-2.32388	0.0361414
GOLGA2P8	-2.19278	0.0446326
PHLDA3	-2.17706	0.0277671
TAC4	-2.01878	0.0474729
TNS1	-1.99928	0.00237705
TOMM40P1	-1.9764	0.00106142
RN7SKP97	-1.94539	0.00307174
SUSD3	-1.9098	0.0487154
RNU6-1157P	-1.8453	0.0467992
IGSF5	-1.83636	0.00093707
LINC01451	-1.83513	0.0279358
INHCAP	-1.8035	0.0409917
GTF2I-AS1	-1.7896	0.0163114
LINC02280	-1.74041	0.0326036
KREMEN2	-1.72001	0.0342707
LINC02873	-1.70247	0.00302139
FXYD4	-1.68063	0.021858
ALOX12P2	-1.62943	0.0497669
DEPP1	-1.61904	0.00941322
OTUD7A	-1.58482	0.0327411
MAGOH-DT	-1.57975	0.0250831
RNU6-762P	-1.57666	0.0258492
MUC5AC	-1.47516	0.000703754
SPOPL-DT	-1.4534	0.0423575
LINC01940	-1.44609	0.000803109
TMEM88B	-1.43617	0.0406375
ZNF488	-1.39972	0.000467081
ST6GALNAC6	-1.39358	0.00905304
CACNA1E	-1.38113	0.00115585
MIR3142HG	-1.36141	0.0253744
HOXB-AS1	-1.34232	0.0386342
GAS6-AS1	-1.32151	0.0273169
IRAK2	-1.30957	0.00563479
SSTR5	-1.30044	0.0499868
LINC01589	-1.2973	0.00951913
LINC02842	-1.2843	0.000175149
ALPP	-1.28054	0.0466492
CALB2	-1.27854	0.0307171
C6orf201	-1.27209	0.0414765
RASGRF2-AS1	-1.26664	0.0145769
HCG4B	-1.25716	0.0162644
SPAG4	-1.24571	9.04e-05
INHA	-1.23152	0.0379696
LINC01238	-1.22555	0.000311675
VAX2	-1.22136	0.015169
WNT10A	-1.20528	0.026739
LINC02487	-1.19427	0.0121105
LINC01219	-1.1816	0.00441692
GPC2	-1.17458	0.00432655
IRAK3	-1.16452	4.3e-07
LINC01346	-1.16084	0.00154847
TSPAN11	-1.13398	1.64e-08
KLK1	-1.13155	0.0127374
PLEKHN1	-1.13148	0.000566857
HLA-V	-1.12139	0.0321397
POTEE	-1.12061	0.0083745
C6orf15	-1.11961	0.0292281
DBH-AS1	-1.11875	0.00998151
PLAC4	-1.11182	0.0296421
DGCR6	-1.11117	0.0111319
PPP1R14B-AS1	-1.10776	0.00305481
PADI1	-1.08934	4.41e-06
FAM27B	-1.08381	0.00301488
KLK3	-1.08286	0.0475876
PRMT5-DT	-1.08161	0.0156836
ATG9B	-1.07206	0.0315813
MICE	-1.07165	0.0481382
SNORA11F	-1.05852	0.00916972
MTMR11	-1.0582	4.55e-05
CD72	-1.04835	0.0352203
MIAT	-1.04256	0.0101068
RHPN1	-1.04239	8.67e-06
HNF1A-AS1	-1.03955	0.0254268
C3orf33	-1.026	0.000267849
TPO	-1.02007	0.00559087
KRT81	-1.01108	0.00288981
KRT86	-1.0097	7.99e-11
EFNA2	-1.0049	0.0452912
ZNF132-DT	-1.0019	0.0189829
NDRG1	-0.992193	5.41e-06
C11orf42	-0.986785	0.0164592
KRT7	-0.981162	0.000974608
LINC01843	-0.979355	0.0155574
MBL1P	-0.976797	0.00797326
COL8A1	-0.975154	7.25e-08
AOC1	-0.965359	0.0443636
RNF157-AS1	-0.959604	0.0134296
SIT1	-0.952778	0.00470309
RALGAPA1P1	-0.952683	0.0158853
FTH1	-0.951151	0.00573978
PWP2	-0.936888	0.0425418
TMEM44-AS2	-0.925807	0.0342942
LINC01237	-0.924144	0.00204072
PPFIA4	-0.906893	0.040167
FASLG	-0.905322	0.00464649
RYR1	-0.904471	0.0040331
LINC02178	-0.900327	0.0160297
IGFN1	-0.897339	0.0202815
MMP19	-0.895699	0.000793756
RGMA	-0.895408	7.77e-05
BNIP3	-0.887025	0.00169224
GAS6-DT	-0.883749	6.88e-06
BAIAP3	-0.878916	0.0104224
SIGLEC10	-0.876923	0.0380162
SLCO4A1-AS1	-0.87664	0.00721551
SPNS3	-0.876491	3.69e-07
PXN-AS1	-0.873042	0.0135382
KRT8P33	-0.86205	0.0313485
PRF1	-0.851655	0.000636926
PLTP	-0.827309	0.00275786
EDDM13	-0.826227	0.00661971
TCN2	-0.825204	0.0148993
GSTT2B	-0.819876	0.0495085
KRT15	-0.816956	0.00143722
LINC01270	-0.812817	0.0425142
GRIK2	-0.811045	0.00114498
NGFR	-0.807344	0.000393766
TAS2R4	-0.796103	0.000340352
LINC02649	-0.792498	0.0404873
SLC14A1	-0.787575	0.00627898
NOTCH2NLA	-0.785688	0.0323851
AIFM3	-0.785082	0.0467889
CHRNA1	-0.781538	0.043507
TFF2	-0.77815	0.00830745
SPTBN5	-0.776376	3.9e-06
CKLF-CMTM1	-0.776128	0.0387546
TH	-0.772121	0.0201463
UCP2	-0.768569	0.000507508
PLXNB3	-0.758308	3.21e-05
EGLN3	-0.75768	0.0019501
FSCN2	-0.756077	0.0498063
ARPC4-TTLL3	-0.755108	0.0120884
C13orf46	-0.752404	0.00591267
C2orf81	-0.743708	0.0363154
WNT7B	-0.741381	0.00255207
HRNR	-0.74137	0.0251603
IRAK4	-0.741192	0.00146513
SLC4A11	-0.740273	9.92e-05
CARD11	-0.737086	0.000974973
PDK1-AS1	-0.732966	8.49e-05
PNPLA3	-0.728994	0.00157804
SLC25A29	-0.728352	1.04e-09
VSIG1	-0.724182	8.93e-05
TMEM105	-0.718571	0.0208771
RNU6-26P	-0.716523	0.00290437
DGKA	-0.713643	6.47e-05
LINC01356	-0.710856	0.0489736
INE1	-0.701942	0.0437639
SPAG5-AS1	-0.699683	0.0300552
GUSBP13	-0.696879	0.0492219
PFKFB4	-0.695835	4.83e-05
PDLIM4	-0.693769	0.000586732
PLCD1	-0.690332	0.0134442
ALKBH6	-0.686737	0.00879567
ANKRD20A1	-0.686574	0.0357285
PTGES3L	-0.686028	0.000991677
DDX47	-0.685593	0.000477969
S100A2	-0.68391	0.000507138
IL17RE	-0.683777	0.00044312
CACNA1H	-0.681978	0.000169538
FXYD6	-0.679666	0.00100125
PIWIL1	-0.6792	0.000212631
PROCA1	-0.678273	0.0108862
CAPN8	-0.677037	6.88e-07
CA9	-0.676209	0.0143851
RAET1L	-0.671524	0.000526665
WNT11	-0.668162	0.0229447
SH2D2A	-0.667042	0.049173
BEST4	-0.665949	0.00204462
SNX18P3	-0.663077	1.3e-05
GPR143	-0.660604	0.0374215
ZBTB20	-0.66026	0.0118897
APOBEC3B	-0.656946	0.00869076
DENND3	-0.655065	9.22e-05
STAP2	-0.653815	0.000500293
ZNF594-DT	-0.652549	0.014041
POTEF	-0.652043	0.0116151
TTYH2	-0.650303	0.0210846
PTGS1	-0.647129	0.0300966
C6orf141	-0.643852	0.0374798
MPP2	-0.641781	0.019727
PTP4A3	-0.634417	4.78e-05
GPX2	-0.633718	0.0295886
SDSL	-0.633365	0.00912528
TNC	-0.629954	4.4e-05
SLC39A4	-0.628955	0.000981113
CHMP2B	-0.626424	0.0182368
COL16A1	-0.624029	0.000560786
C6orf223	-0.623137	7.28e-08
SGCA	-0.620075	0.000946162
AP1G2-AS1	-0.614909	0.00301935
CDH24	-0.614225	0.0406638
ZBTB47-AS1	-0.612116	1e-05
SERPINB5	-0.611094	0.00632351
HILPDA	-0.603931	0.00137786
DMRTA1	-0.601112	0.00237772
ZNF185	-0.600774	0.0378412
DIPK1B	-0.600072	0.00904798
SLC16A5	-0.599401	2.29e-07
FZD10	-0.595621	0.046866
RFX3-DT	-0.595216	0.00390083
STARD4-AS1	-0.591076	0.0121456
UNC13D	-0.590852	1.35e-06
CCDC9B	-0.589842	6.83e-06
ADAMTS14	-0.588302	4.93e-06
PFN1P2	-0.587101	0.0120277
MYB	-0.586181	0.0179192
LINC01583	-0.586087	9.94e-05
TNFAIP8L1	-0.585199	0.0088838
ST18	-0.584785	0.00806548
ABCA2	-0.584532	8.16e-05
CHMP4A	-0.581099	0.00198604
GPX5	-0.580259	0.025436
CCNE2	-0.578648	0.000310352
MYH7B	-0.578408	0.000177633
MYH11	-0.577198	0.043107
WDR4	-0.577008	3.08e-07
CRYBG2	-0.576791	4.16e-06
SYT13	-0.574137	4.09e-06
MDK	-0.572882	0.00790589
LASTR	-0.570851	0.00704918
NUDT17	-0.569452	0.0496016
PRAF2	-0.567445	0.000807295
LFNG	-0.567223	6.51e-05
ADAMTS13	-0.566755	0.0492982
COL9A3	-0.565943	0.0363487
LAMA5	-0.565508	3.23e-13
AXL	-0.565391	1.97e-05
LINC00452	-0.562219	0.0137747
LINC02320	-0.559571	0.0288897
TUBG2	-0.555223	0.000117711
CAMK2N1	-0.554468	0.00036027
MOSPD3	-0.553694	0.0125477
ZNF695	-0.553034	0.00598508
SYT17	-0.55134	0.00484121
LRRC8C-DT	-0.551336	0.0356427
BTN3A3	-0.55088	0.00011894
CAMK1	-0.550239	0.0318639
ALAS1	-0.550193	0.00319516
TGM2	-0.55013	0.0341551
EPPK1	-0.549087	0.00234173
SCAT1	-0.547928	0.0058904
KCNK6	-0.547294	5.15e-05
SFI1	-0.547199	0.00142349
TRBC2	-0.545464	0.0154656
TEAD2	-0.544443	0.0057455
CHRND	-0.544439	0.0403903
DLGAP1	-0.542078	0.0194879
MST1R	-0.539402	1.28e-10
ANO1	-0.539335	3.83e-15
DCLK1	-0.538339	0.0112664
HSD17B8	-0.536636	0.0152375
LENG8-AS1	-0.534099	0.00365674
KLK6	-0.532078	0.010032
TMEM143	-0.531359	0.0202148
VASH2	-0.531055	0.000114457
ALS2CL	-0.530178	0.00266008
CATSPER2	-0.529153	0.000220482
ADAM19	-0.528744	6.42e-08
SOAT2	-0.528653	0.0201998
WNK2	-0.526277	2.11e-06
GLYCTK	-0.523671	0.0262786
SLC52A3	-0.5228	0.0210013
IMMP2L	-0.522683	0.00198817
JMJD4	-0.521946	0.00828381
RFX8	-0.521008	0.000113377
EPHA2-AS1	-0.520422	0.0383696
FLNB	-0.520063	4.23e-27
AFAP1L2	-0.519681	0.00187524
TEF	-0.519521	0.0016346
LGALS1	-0.51719	0.0478225
VAC14-AS1	-0.516964	0.0309553
LINC01876	-0.514259	0.00081381
GJB3	-0.513998	0.000428381
SYT7	-0.513449	0.0138002
PITX1-AS1	-0.513073	0.0260768
ST6GALNAC4	-0.512857	0.000195404
ADAMTS9	-0.511023	0.017941
AIMP2	-0.510581	1.8e-08
NBEAL2	-0.50928	6.8e-09
POLA2	-0.508483	0.00308246
CALML3-AS1	-0.508377	0.04915
ABCC3	-0.506737	5.22e-08
MXD3	-0.505998	0.0287832
TMC8	-0.504716	0.0139762
EEPD1	-0.504207	0.000723422
FAHD2CP	-0.503266	0.00434703
FAAP100	-0.503261	0.000228617
ELF3-AS1	-0.503254	0.0195801
IFI27L2	-0.503016	0.0202803
S100A4	-0.502212	0.0171859
PRECSIT	-0.501809	0.00974688
TNFRSF14-AS1	-0.501716	0.0119767
