# Supplementary material for: Calycosin Targets the CYP1B1‐AKT/SP1‐GPX4 Axis to Modulate Ferroptosis in Colorectal Carcinogenesis
Source: Phytother Res. 2026 Jan 6;40(2):721–36. doi: 10.1002/ptr.70172 (PMC12879287; doi:10.1002/ptr.70172)
Supplement: Supplementary file 4 — Table S3: Genes related to cell apoptosis, necrosis, and ferroptosis. [file PTR-40-721-s002.xlsx]

## Sheet: Sheet1
Supplementary Table 3. Genes related to cell apoptosis, necrosis, and ferroptosis
apoptosis	necrosis	ferroptosis
AIFM1	BAK1	ACSL1
AKT1	BAX	ACSL3
AKT2	CASP1	ACSL4
AKT3	CASP3	ACSL5
APAF1	CASP4	ACSL6
ATM	CASP5	AIFM2
BAD	CHMP2A	AKR1C1
BAX	CHMP2B	AKR1C2
BCL2	CHMP3	AKR1C3
BCL2L1	CHMP4A	ALOX15
BID	CHMP4B	ATG5
BIRC2	CHMP4C	ATG7
BIRC3	CHMP6	BACH1
CAPN1	CHMP7	CBS
CAPN2	CYCS	CHMP5
CASP10	ELANE	CHMP6
CASP3	GSDMD	CISD1
CASP6	GSDME	COQ2
CASP7	GZMB	CP
CASP8	HMGB1	CTH
CASP9	IL18	CYBB
CFLAR	IL1A	DPP4
CHP1	IL1B	FDFT1
CHP2	IRF1	FTH1
CHUK	IRF2	FTL
CSF2RB	TP53	FTMT
CYCS	TP63	GCH1
DFFA		GCLC
DFFB		GCLM
ENDOD1		GPX4
ENDOG		GSS
EXOG		HMGCR
FADD		HMOX1
FAS		HSPB1
FASLG		IREB2
IKBKB		LPCAT3
IKBKG		MAP1LC3A
IL1A		MAP1LC3B
IL1B		MAP1LC3C
IL1R1		NCOA4
IL1RAP		NOX1
IL3		NOX4
IL3RA		PCBP1
IRAK1		PCBP2
IRAK2		PHKG2
IRAK3		POR
IRAK4		PRNP
MAP3K14		SAT1
MYD88		SAT2
NFKB1		SLC11A2
NFKBIA		SLC1A5
NGF		SLC38A1
NTRK1		SLC39A14
PIK3CA		SLC39A8
PIK3CB		SLC3A2
PIK3CD		SLC40A1
PIK3CG		SLC7A11
PIK3R1		STEAP3
PIK3R2		TF
PIK3R3		TFRC
PIK3R5		TP53
PPP3CA		TXNRD1
PPP3CB		VDAC2
PPP3CC		VDAC3
PPP3R1
PPP3R2
PRKACA
PRKACB
PRKACG
PRKAR1A
PRKAR1B
PRKAR2A
PRKAR2B
PRKX
RELA
RIPK1
TNF
TNFRSF10A
TNFRSF10B
TNFRSF10C
TNFRSF10D
TNFRSF1A
TNFSF10
TP53
TRADD
TRAF2
XIAP
